# Supplementary material for: Ethyl 1’-[1-(4-methoxyphenyl)-3-phenoxy-4-phenylazetidin-1-yl]-1,3-dioxo-2′,3′,5′,6′,7′,7a′-hexahydroindan-2-spiro-3′-1′H-pyrrolizine-2′-carboxylate
Source: Acta Crystallogr Sect E Struct Rep Online. 2008 Aug 30;64(Pt 9):o1832–3. doi: 10.1107/S1600536808026913 (PMC2960533; doi:10.1107/S1600536808026913)
Supplement: Supplementary file 1 [file e-64-o1832-sup1.cif]

##############################################################################
###                                                                        ###
###        Electronic paper (Acta Crystallographica Section E)             ###
###                                                                        ###
##############################################################################
#                                                                            #
# This CIF contains the data in a paper accepted for publication in Acta     #
# Crystallographica Section E. It conforms to the requirements of Notes      #
# for Authors for Section E, and has been peer reviewed under the auspices   #
# of the IUCr Commission on Journals.                                        #
#                                                                            #
# Full details of the Crystallographic Information File format               #
# are given in the paper "The Crystallographic Information File (CIF):       #
# a New Standard Archive File for Crystallography" by S. R. Hall, F. H.      #
# Allen and I. D. Brown [Acta Cryst. (1991), A47, 655-685].                  #
#                                                                            #
# The current version of the core CIF dictionary is obtainable from          #
# ftp://ftp.iucr.org/pub/cif_core.dic. The current version number is 2.4.    #
#                                                                            #
# Software is freely available for graphical display of the structure(s) in  #
# this CIF.  For information consult the CIF home page http://www.iucr.org/  #
# cif/home.html                                                              #
#                                                                            #
# This file may be used for bona fide research purposes within the           #
# scientific community so long as proper attribution is given to the journal # 
# article from which it was obtained.                                        #
#                                                                            #
##############################################################################
                                             
data_I
_audit_creation_method     SHELXL-97
_chemical_name_systematic
;
Ethyl 1'-[1-(4-methoxyphenyl)-3-phenoxy-4-phenylazetidin-1-yl]-1,3-dioxo-
2',3',5',6',7',7a'-hexahydroindan-2-spiro-3'-1'H-pyrrolizine-2'-carboxylate
;
_chemical_name_common     ?
_chemical_formula_moiety     'C34 H32 N2 O7'
_chemical_formula_sum     'C34 H32 N2 O7'
_chemical_formula_weight     580.62
_chemical_melting_point     ?
_symmetry_cell_setting     'monoclinic'
_symmetry_space_group_name_H-M     'P21/n'
_symmetry_space_group_name_Hall     '-P 2yn'
loop_
    _symmetry_equiv_pos_as_xyz
    'x, y, z'
    '-x+1/2, y+1/2, -z+1/2'
    '-x, -y, -z'
    'x-1/2, -y-1/2, z-1/2'
_cell_length_a     12.4776(7)
_cell_length_b     12.4946(6)
_cell_length_c     19.4958(11)
_cell_angle_alpha     90.00
_cell_angle_beta     106.013(3)
_cell_angle_gamma     90.00
_cell_volume     2921.5(3)
_cell_formula_units_Z     4
_cell_measurement_reflns_used     66713
_cell_measurement_theta_min     1.96
_cell_measurement_theta_max     28.68
_cell_measurement_temperature     293(2)
_exptl_crystal_description     'prism'
_exptl_crystal_colour     'colourless'
_exptl_crystal_size_max     0.30
_exptl_crystal_size_mid     0.20
_exptl_crystal_size_min     0.20
_exptl_crystal_density_diffrn     1.320
_exptl_crystal_density_meas     ?
_exptl_crystal_density_method     'not measured'
_exptl_crystal_F_000     1224
_exptl_absorpt_coefficient_mu     0.093
_exptl_absorpt_correction_type     'multi-scan'
_exptl_absorpt_process_details     '(Blessing, 1995)'
_exptl_absorpt_correction_T_min     0.9727
_exptl_absorpt_correction_T_max     0.9817
_exptl_special_details
;
;
_diffrn_ambient_temperature     293(2)
_diffrn_radiation_type     MoK\a
_diffrn_radiation_wavelength     0.71073
_diffrn_radiation_source     'fine-focus sealed tube'
_diffrn_radiation_monochromator     graphite
_diffrn_measurement_device_type     'Bruker Kappa APEXII'
_diffrn_measurement_method     '\w and \f scan'
_diffrn_detector_area_resol_mean     ?
_diffrn_reflns_number     66713
_diffrn_reflns_av_R_equivalents     0.0370
_diffrn_reflns_av_sigmaI/netI     0.0260
_diffrn_reflns_theta_min     1.96
_diffrn_reflns_theta_max     28.68
_diffrn_reflns_theta_full     28.68
_diffrn_measured_fraction_theta_max     0.989
_diffrn_measured_fraction_theta_full     0.989
_diffrn_reflns_limit_h_min     -16
_diffrn_reflns_limit_h_max     16
_diffrn_reflns_limit_k_min     -16
_diffrn_reflns_limit_k_max     16
_diffrn_reflns_limit_l_min     -26
_diffrn_reflns_limit_l_max     26
_diffrn_standards_number     0
_diffrn_standards_interval_count     0
_diffrn_standards_interval_time     0
_diffrn_standards_decay_%     0
_refine_special_details
;
Refinement of <i>F</i>^2^ against ALL reflections. The weighted <i>R</i>-factor
<i>wR</i> and goodness of fit <i>S</i> are based on <i>F</i>^2^, conventional
<i>R</i>-factors <i>R</i> are based on <i>F</i>, with <i>F</i> set to zero for
negative <i>F</i>^2^. The threshold expression of <i>F</i>^2^ >
\s(<i>F</i>^2^) is used only for calculating <i>R</i>-factors(gt) <i>etc</i>.
and is not relevant to the choice of reflections for refinement.
<i>R</i>-factors based on <i>F</i>^2^ are statistically about twice as large
as those based on <i>F</i>, and <i>R</i>- factors based on ALL data will be
even larger.
;
_reflns_number_total     7446
_reflns_number_gt     4654
_reflns_threshold_expression     I>2\s(I)
_refine_ls_structure_factor_coef     Fsqd
_refine_ls_matrix_type     full
_refine_ls_R_factor_all     0.0969
_refine_ls_R_factor_gt     0.0568
_refine_ls_wR_factor_gt     0.1651
_refine_ls_wR_factor_ref     0.2252
_refine_ls_goodness_of_fit_ref     0.918
_refine_ls_restrained_S_all     0.918
_refine_ls_number_reflns     7446
_refine_ls_number_parameters     395
_refine_ls_number_restraints     0
_refine_ls_hydrogen_treatment     constr
_refine_ls_weighting_scheme     calc
_refine_ls_weighting_details
         'calc w=1/[\s^2^(Fo^2^)+(0.1376P)^2^+1.4238P] where P=(Fo^2^+2Fc^2^)/3'
_atom_sites_solution_hydrogens     geom
_atom_sites_solution_primary     direct
_atom_sites_solution_secondary     difmap
_refine_ls_shift/su_max     0.000
_refine_ls_shift/su_mean     0.000
_refine_diff_density_max     0.700
_refine_diff_density_min     -0.252
_refine_ls_extinction_method     none
_refine_ls_extinction_coef     ?
loop_
    _atom_type_symbol
    _atom_type_description
    _atom_type_scat_dispersion_real
    _atom_type_scat_dispersion_imag
    _atom_type_scat_source
    'C' 'C' 0.0033 0.0016
                         'International Tables Vol C Tables 4.2.6.8 and 6.1.1.4'
    'H' 'H' 0.0000 0.0000
                         'International Tables Vol C Tables 4.2.6.8 and 6.1.1.4'
    'N' 'N' 0.0061 0.0033
                         'International Tables Vol C Tables 4.2.6.8 and 6.1.1.4'
    'O' 'O' 0.0106 0.0060
                         'International Tables Vol C Tables 4.2.6.8 and 6.1.1.4'
_computing_data_collection     'APEX2 (Bruker, 2004)'
_computing_cell_refinement     'APEX2 and SAINT (Bruker, 2004)'
_computing_data_reduction     'SAINT and XPREP (Bruker, 2004)'
_computing_structure_solution     'SHELXS86 (Sheldrick, 2008)'
_computing_structure_refinement     'SHELXL97 (Sheldrick, 2008)'
_computing_molecular_graphics     'ORTEP-3 (Farrugia, 1997)'
_computing_publication_material     'PLATON (Spek, 2003)'
loop_
    _atom_site_type_symbol
    _atom_site_label
    _atom_site_fract_x
    _atom_site_fract_y
    _atom_site_fract_z
    _atom_site_U_iso_or_equiv
    _atom_site_adp_type
    _atom_site_calc_flag
    _atom_site_refinement_flags
    _atom_site_occupancy
    _atom_site_disorder_assembly
    _atom_site_disorder_group
    C C1 0.10567(17) 0.74081(19) 0.12572(12) 0.0482(5) Uani d . 1 . .
    C C2 0.20897(17) 0.67935(17) 0.16633(12) 0.0457(5) Uani d . 1 . .
    H H2 0.1884 0.6121 0.1852 0.055 Uiso calc R 1 . .
    C C3 0.22628(15) 0.76987(17) 0.22302(11) 0.0414(4) Uani d . 1 . .
    H H3 0.2171 0.7419 0.2680 0.050 Uiso calc R 1 . .
    C C4 0.32801(15) 0.84224(16) 0.23708(10) 0.0386(4) Uani d . 1 . .
    H H4 0.3175 0.9013 0.2676 0.046 Uiso calc R 1 . .
    C C5 0.43512(16) 0.78329(19) 0.27532(11) 0.0456(5) Uani d . 1 . .
    H H5 0.4292 0.7084 0.2598 0.055 Uiso calc R 1 . .
    C C6 0.4746(2) 0.7876(3) 0.35635(13) 0.0686(8) Uani d . 1 . .
    H H6A 0.4487 0.7259 0.3775 0.082 Uiso calc R 1 . .
    H H6B 0.4493 0.8524 0.3745 0.082 Uiso calc R 1 . .
    C C7 0.6006(3) 0.7866(3) 0.37091(16) 0.0828(9) Uani d . 1 . .
    H H7A 0.6364 0.8171 0.4173 0.099 Uiso calc R 1 . .
    H H7B 0.6280 0.7143 0.3691 0.099 Uiso calc R 1 . .
    C C8 0.6216(2) 0.8539(3) 0.31244(15) 0.0715(8) Uani d . 1 . .
    H H8A 0.6283 0.9288 0.3259 0.086 Uiso calc R 1 . .
    H H8B 0.6893 0.8315 0.3013 0.086 Uiso calc R 1 . .
    C C9 0.48118(15) 0.91979(17) 0.20062(11) 0.0413(4) Uani d . 1 . .
    C C10 0.35503(15) 0.88984(16) 0.17155(10) 0.0383(4) Uani d . 1 . .
    H H10 0.3473 0.8337 0.1354 0.046 Uiso calc R 1 . .
    C C11 0.49581(16) 1.03640(19) 0.22699(12) 0.0470(5) Uani d . 1 . .
    C C12 0.53156(17) 1.10040(19) 0.17360(12) 0.0493(5) Uani d . 1 . .
    C C13 0.5449(2) 1.2101(2) 0.17030(17) 0.0686(7) Uani d . 1 . .
    H H13 0.5286 1.2553 0.2040 0.082 Uiso calc R 1 . .
    C C14 0.5828(3) 1.2501(3) 0.11582(19) 0.0835(9) Uani d . 1 . .
    H H14 0.5923 1.3235 0.1126 0.100 Uiso calc R 1 . .
    C C15 0.6071(3) 1.1836(3) 0.06565(17) 0.0780(9) Uani d . 1 . .
    H H15 0.6333 1.2131 0.0296 0.094 Uiso calc R 1 . .
    C C16 0.5934(2) 1.0753(2) 0.06794(14) 0.0607(6) Uani d . 1 . .
    H H16 0.6095 1.0307 0.0339 0.073 Uiso calc R 1 . .
    C C17 0.55463(16) 1.03373(19) 0.12275(11) 0.0468(5) Uani d . 1 . .
    C C18 0.53427(16) 0.92134(18) 0.13783(11) 0.0443(5) Uani d . 1 . .
    C C19 0.28198(16) 0.98272(18) 0.13906(11) 0.0425(4) Uani d . 1 . .
    C C20 0.1937(3) 1.0703(3) 0.03029(16) 0.0873(10) Uani d . 1 . .
    H H20A 0.1358 1.0866 0.0532 0.105 Uiso calc PR 0.594(8) A 1
    H H20B 0.1582 1.0475 -0.0182 0.105 Uiso calc PR 0.594(8) A 1
    H H20C 0.2032 1.1346 0.0593 0.105 Uiso calc PR 0.406(8) A 2
    H H20D 0.2132 1.0867 -0.0134 0.105 Uiso calc PR 0.406(8) A 2
    C C21A 0.2620(3) 1.1658(3) 0.02972(16) 0.107(3) Uani d PR 0.594(8) A 1
    H H21A 0.2156 1.2225 0.0044 0.161 Uiso calc PR 0.594(8) A 1
    H H21B 0.3185 1.1494 0.0065 0.161 Uiso calc PR 0.594(8) A 1
    H H21C 0.2966 1.1881 0.0779 0.161 Uiso calc PR 0.594(8) A 1
    C C21B 0.0759(8) 1.0331(10) 0.0133(6) 0.122(5) Uani d P 0.406(8) A 2
    H H21D 0.0275 1.0881 -0.0123 0.184 Uiso calc PR 0.406(8) A 2
    H H21E 0.0571 1.0175 0.0568 0.184 Uiso calc PR 0.406(8) A 2
    H H21F 0.0672 0.9697 -0.0155 0.184 Uiso calc PR 0.406(8) A 2
    C C22 0.27365(19) 0.58488(18) 0.08017(12) 0.0491(5) Uani d . 1 . .
    C C23 0.3552(2) 0.5747(2) 0.04537(14) 0.0640(7) Uani d . 1 . .
    H H23 0.4182 0.6181 0.0576 0.077 Uiso calc R 1 . .
    C C24 0.3422(3) 0.4997(4) -0.00750(19) 0.0970(12) Uani d . 1 . .
    H H24 0.3968 0.4920 -0.0314 0.116 Uiso calc R 1 . .
    C C25 0.2488(4) 0.4355(4) -0.0256(2) 0.1091(14) Uani d . 1 . .
    H H25 0.2407 0.3848 -0.0616 0.131 Uiso calc R 1 . .
    C C26 0.1680(3) 0.4462(3) 0.00915(19) 0.0888(10) Uani d . 1 . .
    H H26 0.1052 0.4025 -0.0030 0.107 Uiso calc R 1 . .
    C C27 0.1798(2) 0.5210(2) 0.06166(15) 0.0627(6) Uani d . 1 . .
    H H27 0.1246 0.5290 0.0850 0.075 Uiso calc R 1 . .
    C C28 0.03902(16) 0.87881(18) 0.19790(11) 0.0432(5) Uani d . 1 . .
    C C29 -0.07248(19) 0.8653(2) 0.16113(14) 0.0612(7) Uani d . 1 . .
    H H29 -0.0927 0.8169 0.1235 0.073 Uiso calc R 1 . .
    C C30 -0.1525(2) 0.9233(3) 0.18030(15) 0.0716(8) Uani d . 1 . .
    H H30 -0.2271 0.9139 0.1557 0.086 Uiso calc R 1 . .
    C C31 -0.12380(17) 0.9960(2) 0.23592(13) 0.0521(5) Uani d . 1 . .
    C C32 -0.01383(18) 1.0081(2) 0.27267(13) 0.0539(6) Uani d . 1 . .
    H H32 0.0064 1.0560 0.3105 0.065 Uiso calc R 1 . .
    C C33 0.06725(17) 0.9490(2) 0.25347(13) 0.0541(6) Uani d . 1 . .
    H H33 0.1417 0.9573 0.2788 0.065 Uiso calc R 1 . .
    C C34 -0.1843(2) 1.1296(3) 0.30349(17) 0.0733(8) Uani d . 1 . .
    H H34A -0.2519 1.1612 0.3083 0.110 Uiso calc R 1 . .
    H H34B -0.1390 1.1839 0.2905 0.110 Uiso calc R 1 . .
    H H34C -0.1442 1.0979 0.3480 0.110 Uiso calc R 1 . .
    N N1 0.11960(13) 0.81469(15) 0.17864(9) 0.0434(4) Uani d . 1 . .
    N N2 0.52356(13) 0.83599(16) 0.25133(9) 0.0475(4) Uani d . 1 . .
    O O1 0.03516(15) 0.73016(17) 0.06980(10) 0.0708(5) Uani d . 1 . .
    O O2 0.29362(12) 0.66240(13) 0.13240(9) 0.0511(4) Uani d . 1 . .
    O O3 0.26535(15) 0.98497(17) 0.06915(9) 0.0666(5) Uani d . 1 A .
    O O4 0.24443(15) 1.04707(14) 0.17193(10) 0.0616(5) Uani d . 1 . .
    O O5 0.55371(16) 0.84351(15) 0.10714(10) 0.0639(5) Uani d . 1 . .
    O O6 0.48258(15) 1.06910(16) 0.28235(10) 0.0658(5) Uani d . 1 . .
    O O7 -0.21005(14) 1.05041(18) 0.25026(11) 0.0750(6) Uani d . 1 . .
loop_
    _atom_site_aniso_label
    _atom_site_aniso_U_11
    _atom_site_aniso_U_22
    _atom_site_aniso_U_33
    _atom_site_aniso_U_12
    _atom_site_aniso_U_13
    _atom_site_aniso_U_23
    C1 0.0365(10) 0.0494(12) 0.0561(12) -0.0029(9) 0.0085(9) -0.0051(10)
    C2 0.0376(10) 0.0395(11) 0.0607(12) -0.0051(8) 0.0145(9) -0.0032(9)
    C3 0.0311(9) 0.0451(11) 0.0476(10) -0.0006(8) 0.0102(8) 0.0025(9)
    C4 0.0309(8) 0.0410(11) 0.0427(10) -0.0004(7) 0.0084(7) -0.0009(8)
    C5 0.0338(9) 0.0499(12) 0.0512(11) 0.0008(8) 0.0083(8) 0.0021(9)
    C6 0.0541(14) 0.101(2) 0.0501(13) 0.0124(14) 0.0131(11) 0.0156(14)
    C7 0.0630(17) 0.109(3) 0.0643(17) -0.0003(17) -0.0024(13) 0.0053(17)
    C8 0.0395(12) 0.100(2) 0.0647(15) -0.0042(13) -0.0028(11) 0.0059(15)
    C9 0.0309(9) 0.0485(12) 0.0448(10) -0.0033(8) 0.0109(7) -0.0059(9)
    C10 0.0308(8) 0.0401(10) 0.0425(10) -0.0036(7) 0.0077(7) -0.0026(8)
    C11 0.0322(9) 0.0539(13) 0.0558(12) -0.0035(9) 0.0135(8) -0.0120(10)
    C12 0.0351(10) 0.0510(13) 0.0590(13) -0.0064(9) 0.0085(9) -0.0057(10)
    C13 0.0658(16) 0.0542(15) 0.0807(18) -0.0097(12) 0.0118(14) -0.0094(13)
    C14 0.089(2) 0.0647(18) 0.090(2) -0.0250(16) 0.0134(18) 0.0087(17)
    C15 0.0711(18) 0.087(2) 0.0725(18) -0.0257(16) 0.0138(14) 0.0177(17)
    C16 0.0476(12) 0.0776(18) 0.0566(13) -0.0120(12) 0.0137(10) 0.0049(12)
    C17 0.0311(9) 0.0563(13) 0.0512(11) -0.0050(9) 0.0086(8) 0.0012(10)
    C18 0.0327(9) 0.0529(12) 0.0485(11) 0.0011(8) 0.0131(8) -0.0045(9)
    C19 0.0340(9) 0.0434(11) 0.0495(11) -0.0026(8) 0.0105(8) 0.0019(9)
    C20 0.088(2) 0.098(3) 0.0670(17) 0.0316(19) 0.0052(15) 0.0254(17)
    C21A 0.133(6) 0.068(4) 0.107(5) 0.023(4) 0.011(4) 0.022(3)
    C21B 0.080(6) 0.141(10) 0.129(9) 0.019(6) 0.001(6) 0.055(8)
    C22 0.0487(11) 0.0448(12) 0.0528(12) -0.0033(9) 0.0123(9) -0.0031(10)
    C23 0.0611(14) 0.0724(18) 0.0618(14) -0.0109(13) 0.0226(12) -0.0083(13)
    C24 0.100(2) 0.118(3) 0.089(2) -0.022(2) 0.053(2) -0.040(2)
    C25 0.130(3) 0.118(3) 0.094(2) -0.044(3) 0.054(2) -0.059(2)
    C26 0.091(2) 0.086(2) 0.094(2) -0.0354(18) 0.0343(19) -0.0377(19)
    C27 0.0583(14) 0.0573(15) 0.0752(16) -0.0134(12) 0.0231(12) -0.0146(13)
    C28 0.0328(9) 0.0461(11) 0.0500(11) 0.0008(8) 0.0103(8) 0.0046(9)
    C29 0.0388(11) 0.0800(18) 0.0580(13) 0.0066(11) 0.0023(10) -0.0167(12)
    C30 0.0341(11) 0.100(2) 0.0713(16) 0.0126(12) -0.0011(11) -0.0178(15)
    C31 0.0366(10) 0.0601(14) 0.0599(13) 0.0074(9) 0.0137(9) 0.0025(11)
    C32 0.0401(11) 0.0583(14) 0.0641(14) -0.0066(10) 0.0155(10) -0.0128(11)
    C33 0.0306(9) 0.0584(14) 0.0709(15) -0.0067(9) 0.0098(9) -0.0141(12)
    C34 0.0636(16) 0.082(2) 0.0797(19) 0.0160(14) 0.0285(14) -0.0077(15)
    N1 0.0304(8) 0.0476(10) 0.0494(9) -0.0001(7) 0.0061(7) -0.0033(8)
    N2 0.0293(8) 0.0623(12) 0.0488(10) 0.0019(7) 0.0073(7) 0.0034(8)
    O1 0.0556(10) 0.0786(13) 0.0656(11) 0.0073(9) -0.0046(8) -0.0213(10)
    O2 0.0393(7) 0.0479(9) 0.0687(10) -0.0074(6) 0.0192(7) -0.0137(7)
    O3 0.0678(11) 0.0783(13) 0.0503(9) 0.0240(9) 0.0105(8) 0.0119(9)
    O4 0.0674(11) 0.0517(10) 0.0673(11) 0.0153(8) 0.0215(9) 0.0030(8)
    O5 0.0721(11) 0.0602(11) 0.0690(11) 0.0061(9) 0.0357(9) -0.0104(9)
    O6 0.0601(10) 0.0743(12) 0.0706(11) -0.0127(9) 0.0307(9) -0.0277(9)
    O7 0.0414(9) 0.0941(15) 0.0896(13) 0.0143(9) 0.0183(9) -0.0205(11)
_geom_special_details
;
All e.s.d.'s (except the e.s.d. in the dihedral angle between two l.s. planes)
are estimated using the full covariance matrix. The cell e.s.d.'s are taken
into account individually in the estimation of e.s.d.'s in distances, angles
and torsion angles; correlations between e.s.d.'s in cell parameters are only
used when they are defined by crystal symmetry. An approximate (isotropic)
treatment of cell e.s.d.'s is used for estimating e.s.d.'s involving l.s.
planes.
;
loop_
    _geom_bond_atom_site_label_1
    _geom_bond_atom_site_label_2
    _geom_bond_site_symmetry_2
    _geom_bond_distance
    _geom_bond_publ_flag
    C1 O1 . 1.205(3) ?
    C1 N1 . 1.359(3) ?
    C1 C2 . 1.522(3) ?
    C2 O2 . 1.408(2) ?
    C2 C3 . 1.554(3) ?
    C2 H2 . 0.9800 ?
    C3 N1 . 1.483(3) ?
    C3 C4 . 1.521(3) ?
    C3 H3 . 0.9800 ?
    C4 C10 . 1.529(3) ?
    C4 C5 . 1.528(3) ?
    C4 H4 . 0.9800 ?
    C5 N2 . 1.468(3) ?
    C5 C6 . 1.520(3) ?
    C5 H5 . 0.9800 ?
    C6 C7 . 1.519(4) ?
    C6 H6A . 0.9700 ?
    C6 H6B . 0.9700 ?
    C7 C8 . 1.497(4) ?
    C7 H7A . 0.9700 ?
    C7 H7B . 0.9700 ?
    C8 N2 . 1.470(3) ?
    C8 H8A . 0.9700 ?
    C8 H8B . 0.9700 ?
    C9 N2 . 1.437(3) ?
    C9 C11 . 1.539(3) ?
    C9 C18 . 1.544(3) ?
    C9 C10 . 1.564(3) ?
    C10 C19 . 1.503(3) ?
    C10 H10 . 0.9800 ?
    C11 O6 . 1.207(3) ?
    C11 C12 . 1.476(3) ?
    C12 C13 . 1.385(4) ?
    C12 C17 . 1.385(3) ?
    C13 C14 . 1.370(5) ?
    C13 H13 . 0.9300 ?
    C14 C15 . 1.379(5) ?
    C14 H14 . 0.9300 ?
    C15 C16 . 1.367(4) ?
    C15 H15 . 0.9300 ?
    C16 C17 . 1.389(3) ?
    C16 H16 . 0.9300 ?
    C17 C18 . 1.471(3) ?
    C18 O5 . 1.201(3) ?
    C19 O4 . 1.201(3) ?
    C19 O3 . 1.321(3) ?
    C20 C21B . 1.489(11) ?
    C20 O3 . 1.462(3) ?
    C20 C21A . 1.4690 ?
    C20 H20A . 0.9700 ?
    C20 H20B . 0.9700 ?
    C20 H20C . 0.9700 ?
    C20 H20D . 0.9700 ?
    C21A H21A . 0.9600 ?
    C21A H21B . 0.9600 ?
    C21A H21C . 0.9600 ?
    C21B H21D . 0.9600 ?
    C21B H21E . 0.9600 ?
    C21B H21F . 0.9600 ?
    C22 C23 . 1.376(3) ?
    C22 O2 . 1.377(3) ?
    C22 C27 . 1.380(3) ?
    C23 C24 . 1.369(4) ?
    C23 H23 . 0.9300 ?
    C24 C25 . 1.378(5) ?
    C24 H24 . 0.9300 ?
    C25 C26 . 1.368(5) ?
    C25 H25 . 0.9300 ?
    C26 C27 . 1.364(4) ?
    C26 H26 . 0.9300 ?
    C27 H27 . 0.9300 ?
    C28 C33 . 1.363(3) ?
    C28 C29 . 1.388(3) ?
    C28 N1 . 1.415(3) ?
    C29 C30 . 1.366(4) ?
    C29 H29 . 0.9300 ?
    C30 C31 . 1.384(4) ?
    C30 H30 . 0.9300 ?
    C31 O7 . 1.365(3) ?
    C31 C32 . 1.370(3) ?
    C32 C33 . 1.385(3) ?
    C32 H32 . 0.9300 ?
    C33 H33 . 0.9300 ?
    C34 O7 . 1.405(4) ?
    C34 H34A . 0.9600 ?
    C34 H34B . 0.9600 ?
    C34 H34C . 0.9600 ?
loop_
    _geom_angle_atom_site_label_1
    _geom_angle_atom_site_label_2
    _geom_angle_atom_site_label_3
    _geom_angle_site_symmetry_1
    _geom_angle_site_symmetry_3
    _geom_angle
    _geom_angle_publ_flag
    O1 C1 N1 . . 132.1(2) ?
    O1 C1 C2 . . 135.9(2) ?
    N1 C1 C2 . . 92.01(17) ?
    O2 C2 C1 . . 117.96(19) ?
    O2 C2 C3 . . 117.93(16) ?
    C1 C2 C3 . . 86.24(16) ?
    O2 C2 H2 . . 110.9 ?
    C1 C2 H2 . . 110.9 ?
    C3 C2 H2 . . 110.9 ?
    N1 C3 C4 . . 116.81(17) ?
    N1 C3 C2 . . 86.19(15) ?
    C4 C3 C2 . . 120.41(17) ?
    N1 C3 H3 . . 110.4 ?
    C4 C3 H3 . . 110.4 ?
    C2 C3 H3 . . 110.4 ?
    C3 C4 C10 . . 116.51(16) ?
    C3 C4 C5 . . 112.06(17) ?
    C10 C4 C5 . . 103.33(15) ?
    C3 C4 H4 . . 108.2 ?
    C10 C4 H4 . . 108.2 ?
    C5 C4 H4 . . 108.2 ?
    N2 C5 C6 . . 105.00(18) ?
    N2 C5 C4 . . 105.16(17) ?
    C6 C5 C4 . . 118.62(19) ?
    N2 C5 H5 . . 109.2 ?
    C6 C5 H5 . . 109.2 ?
    C4 C5 H5 . . 109.2 ?
    C5 C6 C7 . . 102.5(2) ?
    C5 C6 H6A . . 111.3 ?
    C7 C6 H6A . . 111.3 ?
    C5 C6 H6B . . 111.3 ?
    C7 C6 H6B . . 111.3 ?
    H6A C6 H6B . . 109.2 ?
    C8 C7 C6 . . 104.1(2) ?
    C8 C7 H7A . . 110.9 ?
    C6 C7 H7A . . 110.9 ?
    C8 C7 H7B . . 110.9 ?
    C6 C7 H7B . . 110.9 ?
    H7A C7 H7B . . 109.0 ?
    N2 C8 C7 . . 104.5(2) ?
    N2 C8 H8A . . 110.9 ?
    C7 C8 H8A . . 110.9 ?
    N2 C8 H8B . . 110.9 ?
    C7 C8 H8B . . 110.9 ?
    H8A C8 H8B . . 108.9 ?
    N2 C9 C11 . . 118.21(17) ?
    N2 C9 C18 . . 113.43(17) ?
    C11 C9 C18 . . 102.45(17) ?
    N2 C9 C10 . . 102.57(16) ?
    C11 C9 C10 . . 111.24(16) ?
    C18 C9 C10 . . 108.94(16) ?
    C19 C10 C4 . . 113.86(16) ?
    C19 C10 C9 . . 113.61(17) ?
    C4 C10 C9 . . 102.83(15) ?
    C19 C10 H10 . . 108.8 ?
    C4 C10 H10 . . 108.8 ?
    C9 C10 H10 . . 108.8 ?
    O6 C11 C12 . . 126.1(2) ?
    O6 C11 C9 . . 125.9(2) ?
    C12 C11 C9 . . 107.97(18) ?
    C13 C12 C17 . . 120.7(2) ?
    C13 C12 C11 . . 129.3(2) ?
    C17 C12 C11 . . 110.0(2) ?
    C14 C13 C12 . . 117.9(3) ?
    C14 C13 H13 . . 121.0 ?
    C12 C13 H13 . . 121.0 ?
    C13 C14 C15 . . 121.4(3) ?
    C13 C14 H14 . . 119.3 ?
    C15 C14 H14 . . 119.3 ?
    C16 C15 C14 . . 121.3(3) ?
    C16 C15 H15 . . 119.4 ?
    C14 C15 H15 . . 119.4 ?
    C15 C16 C17 . . 117.9(3) ?
    C15 C16 H16 . . 121.0 ?
    C17 C16 H16 . . 121.0 ?
    C16 C17 C12 . . 120.7(2) ?
    C16 C17 C18 . . 128.8(2) ?
    C12 C17 C18 . . 110.47(19) ?
    O5 C18 C17 . . 127.1(2) ?
    O5 C18 C9 . . 125.1(2) ?
    C17 C18 C9 . . 107.81(18) ?
    O4 C19 O3 . . 124.3(2) ?
    O4 C19 C10 . . 124.9(2) ?
    O3 C19 C10 . . 110.83(18) ?
    C21B C20 O3 . . 108.2(5) ?
    C21B C20 C21A . . 142.3(5) ?
    O3 C20 C21A . . 108.85(17) ?
    C21B C20 H20A . . 49.7 ?
    O3 C20 H20A . . 109.9 ?
    C21A C20 H20A . . 109.9 ?
    C21B C20 H20B . . 62.3 ?
    O3 C20 H20B . . 109.9 ?
    C21A C20 H20B . . 109.9 ?
    H20A C20 H20B . . 108.3 ?
    C21B C20 H20C . . 110.1 ?
    O3 C20 H20C . . 110.1 ?
    C21A C20 H20C . . 49.7 ?
    H20A C20 H20C . . 62.9 ?
    H20B C20 H20C . . 139.5 ?
    C21B C20 H20D . . 110.1 ?
    O3 C20 H20D . . 110.1 ?
    C21A C20 H20D . . 62.2 ?
    H20A C20 H20D . . 139.5 ?
    H20B C20 H20D . . 50.5 ?
    H20C C20 H20D . . 108.4 ?
    C20 C21A H21A . . 109.5 ?
    C20 C21A H21B . . 109.5 ?
    H21A C21A H21B . . 109.5 ?
    C20 C21A H21C . . 109.5 ?
    H21A C21A H21C . . 109.5 ?
    H21B C21A H21C . . 109.5 ?
    C20 C21B H21D . . 109.5 ?
    C20 C21B H21E . . 109.5 ?
    H21D C21B H21E . . 109.5 ?
    C20 C21B H21F . . 109.5 ?
    H21D C21B H21F . . 109.5 ?
    H21E C21B H21F . . 109.5 ?
    C23 C22 O2 . . 115.0(2) ?
    C23 C22 C27 . . 120.5(2) ?
    O2 C22 C27 . . 124.6(2) ?
    C22 C23 C24 . . 119.0(3) ?
    C22 C23 H23 . . 120.5 ?
    C24 C23 H23 . . 120.5 ?
    C23 C24 C25 . . 120.5(3) ?
    C23 C24 H24 . . 119.7 ?
    C25 C24 H24 . . 119.7 ?
    C26 C25 C24 . . 120.2(3) ?
    C26 C25 H25 . . 119.9 ?
    C24 C25 H25 . . 119.9 ?
    C25 C26 C27 . . 119.8(3) ?
    C25 C26 H26 . . 120.1 ?
    C27 C26 H26 . . 120.1 ?
    C26 C27 C22 . . 120.1(3) ?
    C26 C27 H27 . . 120.0 ?
    C22 C27 H27 . . 120.0 ?
    C33 C28 C29 . . 119.4(2) ?
    C33 C28 N1 . . 121.92(18) ?
    C29 C28 N1 . . 118.6(2) ?
    C30 C29 C28 . . 119.9(2) ?
    C30 C29 H29 . . 120.1 ?
    C28 C29 H29 . . 120.1 ?
    C29 C30 C31 . . 120.8(2) ?
    C29 C30 H30 . . 119.6 ?
    C31 C30 H30 . . 119.6 ?
    O7 C31 C32 . . 124.8(2) ?
    O7 C31 C30 . . 116.1(2) ?
    C32 C31 C30 . . 119.2(2) ?
    C31 C32 C33 . . 120.1(2) ?
    C31 C32 H32 . . 120.0 ?
    C33 C32 H32 . . 120.0 ?
    C28 C33 C32 . . 120.7(2) ?
    C28 C33 H33 . . 119.7 ?
    C32 C33 H33 . . 119.7 ?
    O7 C34 H34A . . 109.5 ?
    O7 C34 H34B . . 109.5 ?
    H34A C34 H34B . . 109.5 ?
    O7 C34 H34C . . 109.5 ?
    H34A C34 H34C . . 109.5 ?
    H34B C34 H34C . . 109.5 ?
    C1 N1 C28 . . 129.38(17) ?
    C1 N1 C3 . . 95.32(16) ?
    C28 N1 C3 . . 130.41(17) ?
    C9 N2 C5 . . 112.32(15) ?
    C9 N2 C8 . . 120.9(2) ?
    C5 N2 C8 . . 109.91(18) ?
    C22 O2 C2 . . 116.54(16) ?
    C19 O3 C20 . . 116.7(2) ?
    C31 O7 C34 . . 118.0(2) ?
loop_
    _geom_torsion_atom_site_label_1
    _geom_torsion_atom_site_label_2
    _geom_torsion_atom_site_label_3
    _geom_torsion_atom_site_label_4
    _geom_torsion_site_symmetry_1
    _geom_torsion_site_symmetry_2
    _geom_torsion_site_symmetry_3
    _geom_torsion_site_symmetry_4
    _geom_torsion
    _geom_torsion_publ_flag
    O1 C1 C2 O2 . . . . 58.3(4) ?
    N1 C1 C2 O2 . . . . -123.46(19) ?
    O1 C1 C2 C3 . . . . 178.1(3) ?
    N1 C1 C2 C3 . . . . -3.69(16) ?
    O2 C2 C3 N1 . . . . 123.2(2) ?
    C1 C2 C3 N1 . . . . 3.39(15) ?
    O2 C2 C3 C4 . . . . 4.2(3) ?
    C1 C2 C3 C4 . . . . -115.6(2) ?
    N1 C3 C4 C10 . . . . -54.3(2) ?
    C2 C3 C4 C10 . . . . 47.9(3) ?
    N1 C3 C4 C5 . . . . -172.95(17) ?
    C2 C3 C4 C5 . . . . -70.8(2) ?
    C3 C4 C5 N2 . . . . 150.00(17) ?
    C10 C4 C5 N2 . . . . 23.8(2) ?
    C3 C4 C5 C6 . . . . -93.0(3) ?
    C10 C4 C5 C6 . . . . 140.7(2) ?
    N2 C5 C6 C7 . . . . -29.2(3) ?
    C4 C5 C6 C7 . . . . -146.3(2) ?
    C5 C6 C7 C8 . . . . 37.7(3) ?
    C6 C7 C8 N2 . . . . -31.8(3) ?
    C3 C4 C10 C19 . . . . 77.5(2) ?
    C5 C4 C10 C19 . . . . -159.12(17) ?
    C3 C4 C10 C9 . . . . -159.09(17) ?
    C5 C4 C10 C9 . . . . -35.8(2) ?
    N2 C9 C10 C19 . . . . 158.22(17) ?
    C11 C9 C10 C19 . . . . 30.9(2) ?
    C18 C9 C10 C19 . . . . -81.3(2) ?
    N2 C9 C10 C4 . . . . 34.68(19) ?
    C11 C9 C10 C4 . . . . -92.64(19) ?
    C18 C9 C10 C4 . . . . 155.16(17) ?
    N2 C9 C11 O6 . . . . -42.0(3) ?
    C18 C9 C11 O6 . . . . -167.5(2) ?
    C10 C9 C11 O6 . . . . 76.2(3) ?
    N2 C9 C11 C12 . . . . 136.57(18) ?
    C18 C9 C11 C12 . . . . 11.1(2) ?
    C10 C9 C11 C12 . . . . -105.17(18) ?
    O6 C11 C12 C13 . . . . -8.3(4) ?
    C9 C11 C12 C13 . . . . 173.2(2) ?
    O6 C11 C12 C17 . . . . 170.6(2) ?
    C9 C11 C12 C17 . . . . -8.0(2) ?
    C17 C12 C13 C14 . . . . -0.8(4) ?
    C11 C12 C13 C14 . . . . 178.0(2) ?
    C12 C13 C14 C15 . . . . 0.0(5) ?
    C13 C14 C15 C16 . . . . 0.6(5) ?
    C14 C15 C16 C17 . . . . -0.3(4) ?
    C15 C16 C17 C12 . . . . -0.5(3) ?
    C15 C16 C17 C18 . . . . -179.1(2) ?
    C13 C12 C17 C16 . . . . 1.0(3) ?
    C11 C12 C17 C16 . . . . -177.95(19) ?
    C13 C12 C17 C18 . . . . 179.9(2) ?
    C11 C12 C17 C18 . . . . 0.9(2) ?
    C16 C17 C18 O5 . . . . 4.5(4) ?
    C12 C17 C18 O5 . . . . -174.2(2) ?
    C16 C17 C18 C9 . . . . -174.8(2) ?
    C12 C17 C18 C9 . . . . 6.4(2) ?
    N2 C9 C18 O5 . . . . 41.5(3) ?
    C11 C9 C18 O5 . . . . 170.1(2) ?
    C10 C9 C18 O5 . . . . -72.0(3) ?
    N2 C9 C18 C17 . . . . -139.10(17) ?
    C11 C9 C18 C17 . . . . -10.5(2) ?
    C10 C9 C18 C17 . . . . 107.36(19) ?
    C4 C10 C19 O4 . . . . 33.5(3) ?
    C9 C10 C19 O4 . . . . -83.8(3) ?
    C4 C10 C19 O3 . . . . -147.20(18) ?
    C9 C10 C19 O3 . . . . 95.5(2) ?
    O2 C22 C23 C24 . . . . -179.9(3) ?
    C27 C22 C23 C24 . . . . -0.5(4) ?
    C22 C23 C24 C25 . . . . 0.1(6) ?
    C23 C24 C25 C26 . . . . 0.0(7) ?
    C24 C25 C26 C27 . . . . 0.3(7) ?
    C25 C26 C27 C22 . . . . -0.7(6) ?
    C23 C22 C27 C26 . . . . 0.8(4) ?
    O2 C22 C27 C26 . . . . -179.9(3) ?
    C33 C28 C29 C30 . . . . 0.9(4) ?
    N1 C28 C29 C30 . . . . 177.6(3) ?
    C28 C29 C30 C31 . . . . 0.3(5) ?
    C29 C30 C31 O7 . . . . 179.4(3) ?
    C29 C30 C31 C32 . . . . -1.1(4) ?
    O7 C31 C32 C33 . . . . -179.8(2) ?
    C30 C31 C32 C33 . . . . 0.8(4) ?
    C29 C28 C33 C32 . . . . -1.2(4) ?
    N1 C28 C33 C32 . . . . -177.8(2) ?
    C31 C32 C33 C28 . . . . 0.3(4) ?
    O1 C1 N1 C28 . . . . 25.5(4) ?
    C2 C1 N1 C28 . . . . -152.9(2) ?
    O1 C1 N1 C3 . . . . -177.8(3) ?
    C2 C1 N1 C3 . . . . 3.88(17) ?
    C33 C28 N1 C1 . . . . 179.3(2) ?
    C29 C28 N1 C1 . . . . 2.7(4) ?
    C33 C28 N1 C3 . . . . 30.4(3) ?
    C29 C28 N1 C3 . . . . -146.2(2) ?
    C4 C3 N1 C1 . . . . 118.5(2) ?
    C2 C3 N1 C1 . . . . -3.80(17) ?
    C4 C3 N1 C28 . . . . -85.1(3) ?
    C2 C3 N1 C28 . . . . 152.6(2) ?
    C11 C9 N2 C5 . . . . 102.0(2) ?
    C18 C9 N2 C5 . . . . -138.09(18) ?
    C10 C9 N2 C5 . . . . -20.8(2) ?
    C11 C9 N2 C8 . . . . -30.4(3) ?
    C18 C9 N2 C8 . . . . 89.5(2) ?
    C10 C9 N2 C8 . . . . -153.2(2) ?
    C6 C5 N2 C9 . . . . -127.4(2) ?
    C4 C5 N2 C9 . . . . -1.5(2) ?
    C6 C5 N2 C8 . . . . 10.2(3) ?
    C4 C5 N2 C8 . . . . 136.1(2) ?
    C7 C8 N2 C9 . . . . 146.9(2) ?
    C7 C8 N2 C5 . . . . 13.5(3) ?
    C23 C22 O2 C2 . . . . 176.5(2) ?
    C27 C22 O2 C2 . . . . -2.9(3) ?
    C1 C2 O2 C22 . . . . -75.8(2) ?
    C3 C2 O2 C22 . . . . -177.18(18) ?
    O4 C19 O3 C20 . . . . -1.9(4) ?
    C10 C19 O3 C20 . . . . 178.8(2) ?
    C21B C20 O3 C19 . . . . -86.4(6) ?
    C21A C20 O3 C19 . . . . 86.9(2) ?
    C32 C31 O7 C34 . . . . 4.3(4) ?
    C30 C31 O7 C34 . . . . -176.3(3) ?
loop_
    _geom_hbond_atom_site_label_D
    _geom_hbond_atom_site_label_H
    _geom_hbond_atom_site_label_A
    _geom_hbond_site_symmetry_A
    _geom_hbond_distance_DH
    _geom_hbond_distance_HA
    _geom_hbond_distance_DA
    _geom_hbond_angle_DHA
    _geom_hbond_publ_flag
    C2 H2 O6 2_545 0.98 2.45 3.151(3) 129 yes
    C26 H26 O1 3_565 0.93 2.50 3.390(4) 160 yes
    C8 H8A O6 . 0.97 2.50 3.166(4) 126 yes
    C10 H10 O2 . 0.98 2.24 2.987(3) 132 yes
    C29 H29 O1 . 0.93 2.40 3.024(3) 125 yes
data_global
_journal_date_recd_electronic     2008-08-17
_journal_date_accepted     2008-08-20
_journal_name_full     'Acta Crystallographica, Section E'
_journal_year     2008
_journal_volume     64
_journal_issue      9
_journal_page_first     o1832
_journal_page_last     o1833
_journal_paper_category     QO
_journal_coeditor_code     BT2772
_publ_contact_author_name     'Dr.L.Sudha'
_publ_contact_author_address
;
Department of Physics
SRM University
Ramapuram Campus
Chennai  600 089
India
;
_publ_contact_author_email     'sudharose18@gmail.com'
_publ_contact_author_fax     '91 44 22491777'
_publ_contact_author_phone     '91 44 24911709'
_publ_section_title
;\
Ethyl
1'-[1-(4-methoxyphenyl)-3-phenoxy-4-phenylazetidin-1-yl]-1,3-dioxo-2',3',5',\
6',7',7a'-hexahydroindan-2-spiro-3'-1'H-pyrrolizine-2'-carboxylate
;
loop_
    _publ_author_name
    _publ_author_address
    'E. Theboral Sugi Kamala'
;
 Department of Physics
  Easwari Engineering College
  Ramapuram
  Chennai 600 089, India
;
    'S. Nirmala'
;
 Department of Physics
  Easwari Engineering College
  Ramapuram
  Chennai 600 089, India
;
    'L. Sudha'
; Department of Physics
  SRM University
  Ramapuram Campus
  Chennai 600 089
  India
;
    'N. Arumugam'
; Department of Organic Chemistry
  University of Madras
  Guindy Campus
  Chennai 600 025, India.
;
    'R. Raghunathan'
; Department of Organic Chemistry
  University of Madras
  Guindy Campus
  Chennai 600 025, India.
;
_publ_section_synopsis     .
