# Supplementary material for: Ethyl 1’-[1-(4-methoxyphenyl)-3-phenoxy-4-phenylazetidin-1-yl]-1,3-dioxo-2′,3′,5′,6′,7′,7a′-hexahydroindan-2-spiro-3′-1′H-pyrrolizine-2′-carboxylate
Source: Acta Crystallogr Sect E Struct Rep Online. 2008 Aug 30;64(Pt 9):o1832–3. doi: 10.1107/S1600536808026913 (PMC2960533; doi:10.1107/S1600536808026913)
Supplement: Supplementary file 2 [file e-64-o1832-Isup2.hkl]

#
# h,k,l, Fc-squared, Fo-squared, sigma(Fo-squared) and status flag
#
data_I
_shelx_title ' monona287 in P 21/n'
_shelx_refln_list_code          4
_shelx_F_calc_maximum      201.55
_exptl_crystal_F_000      1224.00
_reflns_d_resolution_high  0.7405
 
loop_
 _symmetry_equiv_pos_as_xyz
 'x, y, z'
 '-x+1/2, y+1/2, -z+1/2'
 '-x, -y, -z'
 'x-1/2, -y-1/2, z-1/2'
 
_cell_length_a    12.4776
_cell_length_b    12.4946
_cell_length_c    19.4958
_cell_angle_alpha  90.000
_cell_angle_beta  106.013
_cell_angle_gamma  90.000
 
_shelx_F_squared_multiplier     1.000
 
loop_
 _refln_index_h
 _refln_index_k
 _refln_index_l
 _refln_F_squared_calc
 _refln_F_squared_meas
 _refln_F_squared_sigma
 _refln_observed_status
   2   0   0     1682.12     2124.90     20.99 o
   4   0   0     7126.77     8378.01     80.67 o
   6   0   0       15.26       17.97      1.60 o
   8   0   0       63.50       56.16      2.80 o
  10   0   0        4.91        0.30      2.67 o
  12   0   0      371.63      371.33     11.42 o
  14   0   0        2.51        9.68      8.96 o
  16   0   0       34.72       24.06     10.01 o
   1   1   0     7281.05     6232.10    105.69 o
   2   1   0      219.47      188.35      1.68 o
   3   1   0    10207.01    11086.91     71.84 o
   4   1   0       22.82       19.53      0.97 o
   5   1   0      808.28      940.64      7.32 o
   6   1   0        0.23       -0.96      0.96 o
   7   1   0      392.44      352.47      4.15 o
   8   1   0        7.10        3.43      1.35 o
   9   1   0        0.06       -1.25      1.25 o
  10   1   0      882.29      833.02      9.47 o
  11   1   0       20.88       14.85      2.63 o
  12   1   0      174.14      174.71      5.91 o
  13   1   0       22.25       19.90      3.95 o
  14   1   0       19.37       23.23      4.29 o
  15   1   0       83.49       95.14      8.17 o
  16   1   0       31.69       33.90      6.39 o
   0   2   0    11296.41    12374.31    411.77 o
   1   2   0      431.90      363.96      3.80 o
   2   2   0     8317.57     8633.08     66.25 o
   3   2   0      856.90      788.78      6.33 o
   4   2   0     3516.82     3392.97     24.09 o
   5   2   0      625.94      780.18      7.28 o
   6   2   0     1404.15     1601.31     12.63 o
   7   2   0        9.35       14.68      1.34 o
   8   2   0      366.70      357.26      4.49 o
   9   2   0        0.02       -1.42      1.42 o
  10   2   0       65.36       59.96      3.04 o
  11   2   0       22.46       22.38      2.82 o
  12   2   0      107.71      110.21      4.29 o
  13   2   0       16.85       17.12      3.16 o
  14   2   0       99.16      126.02      5.70 o
  15   2   0       27.88       41.71      5.60 o
  16   2   0        7.72       -0.69      8.27 o
   1   3   0     9488.58    10718.71    106.79 o
   2   3   0     4692.41     4518.56     41.69 o
   3   3   0      307.78      273.51      3.23 o
   4   3   0     2879.71     3218.78     26.79 o
   5   3   0      332.20      315.61      3.58 o
   6   3   0      699.61      649.98      6.16 o
   7   3   0      582.80      629.77      6.10 o
   8   3   0      111.49      118.09      2.50 o
   9   3   0       63.58       83.92      2.47 o
  10   3   0      141.94      161.70      4.23 o
  11   3   0       11.03       15.68      2.70 o
  12   3   0       45.37       47.47      3.40 o
  13   3   0       15.69       21.21      3.36 o
  14   3   0       94.07      125.43      6.00 o
  15   3   0        1.53        3.84      4.21 o
   0   4   0     1853.25     1928.19     68.84 o
   1   4   0      259.91      278.39      6.11 o
   2   4   0        5.52        3.84      1.17 o
   3   4   0        2.11        2.29      0.83 o
   4   4   0      274.27      263.73      3.55 o
   5   4   0     1992.35     2170.70     21.51 o
   6   4   0     1032.01     1030.83     10.30 o
   7   4   0       59.41       78.37      1.99 o
   8   4   0      275.20      297.98      4.26 o
   9   4   0      417.47      480.31      6.28 o
  10   4   0       53.53       55.97      2.81 o
  11   4   0      128.58      130.82      4.14 o
  12   4   0       12.41       10.16      2.72 o
  13   4   0       48.65       42.69      4.34 o
  14   4   0       17.94        7.79      3.75 o
  15   4   0       40.39       47.55      4.85 o
   1   5   0      353.17      302.54     19.64 o
   2   5   0      593.16      731.54      9.59 o
   3   5   0      262.58      218.48      6.37 o
   4   5   0      280.58      379.09      4.63 o
   5   5   0      441.93      445.36      5.36 o
   6   5   0        8.73       -1.56      1.56 o
   7   5   0     1472.06     1522.75     17.81 o
   8   5   0      155.81      145.95      4.01 o
   9   5   0      107.13       97.39      4.29 o
  10   5   0       24.58       16.79      2.47 o
  11   5   0        1.01       -0.93      2.76 o
  12   5   0       20.11       19.99      2.97 o
  13   5   0       11.84       10.78      3.25 o
  14   5   0        7.87       11.84      5.47 o
  15   5   0        0.00       -4.05      7.33 o
   0   6   0        0.42        1.08      5.22 o
   1   6   0      185.97      200.42      6.34 o
   2   6   0     1336.78     1497.10     25.00 o
   3   6   0      298.99      377.11      5.03 o
   4   6   0      155.73      216.48      3.37 o
   5   6   0      820.13     1003.90     10.40 o
   6   6   0       16.88        7.57      1.62 o
   7   6   0      177.47      201.67      4.11 o
   8   6   0        1.09       -1.80      1.80 o
   9   6   0      140.91      159.40      5.30 o
  10   6   0      123.41       92.60      5.68 o
  11   6   0       19.45       16.87      4.42 o
  12   6   0       34.68       32.08      5.58 o
  13   6   0      134.45      142.56      9.55 o
  14   6   0        9.06       18.59      7.66 o
  15   6   0        0.38        1.38      9.45 o
   1   7   0     2473.30     2723.54     69.97 o
   2   7   0       92.18       97.26      4.70 o
   3   7   0     3013.06     3244.07     32.09 o
   4   7   0       67.04       73.41      2.34 o
   5   7   0       21.95       11.88      1.33 o
   6   7   0       16.41       10.68      1.60 o
   7   7   0      118.99       96.63      2.99 o
   8   7   0       72.03       73.86      3.28 o
   9   7   0        9.34       -3.46      3.46 o
  10   7   0        4.98       -1.33      3.74 o
  11   7   0       94.54       78.24      6.13 o
  12   7   0        1.10       -1.38      4.51 o
  13   7   0      103.33      124.22      9.14 o
  14   7   0        5.06       -2.38      6.74 o
   0   8   0      636.06      645.03     31.29 o
   1   8   0       36.57       40.20      6.52 o
   2   8   0       43.98       48.76      3.63 o
   3   8   0       62.96       92.91      2.87 o
   4   8   0      123.92      107.43      3.05 o
   5   8   0      228.21      262.03      5.50 o
   6   8   0        6.07        3.23      1.52 o
   7   8   0       34.00       41.79      2.42 o
   8   8   0       13.83       15.39      2.55 o
   9   8   0        3.47       -3.45      3.45 o
  10   8   0       13.25       13.37      4.31 o
  11   8   0       35.77       36.43      5.26 o
  12   8   0        0.00       -4.46      4.97 o
  13   8   0        0.02        3.34      5.63 o
  14   8   0        1.75        2.13      8.72 o
   1   9   0       20.98        8.45      6.82 o
   2   9   0      118.97      111.19     17.12 o
   3   9   0      190.15      172.07      5.15 o
   4   9   0       10.01       13.64      1.75 o
   5   9   0       61.19       71.27      3.06 o
   6   9   0        4.78        4.50      2.50 o
   7   9   0      177.37      179.96      4.26 o
   8   9   0       71.14       59.67      3.40 o
   9   9   0        0.22       -3.50      3.50 o
  10   9   0        5.88        0.68      3.84 o
  11   9   0       20.31       14.95      4.55 o
  12   9   0       19.78       18.10     10.37 o
  13   9   0        0.62       -1.69      5.45 o
   0  10   0      198.66      203.14     18.08 o
   1  10   0      546.46      484.62     20.01 o
   2  10   0       41.49       29.65      7.50 o
   3  10   0      239.42      253.46     11.10 o
   4  10   0       21.96       19.29      2.59 o
   5  10   0      493.23      513.69      8.40 o
   6  10   0       42.30       55.71      3.71 o
   7  10   0      174.68      212.66     11.56 o
   8  10   0       59.53       60.39      4.62 o
   9  10   0       90.60       94.43      4.32 o
  10  10   0        1.21       -1.10      5.33 o
  11  10   0        3.56       -4.08      4.08 o
  12  10   0       35.08       53.65      6.18 o
   1  11   0       22.00       22.75      7.75 o
   2  11   0        1.24        2.69      9.54 o
   3  11   0        0.44        4.99      3.18 o
   4  11   0      388.83      368.77      8.98 o
   5  11   0      131.82      121.95      5.78 o
   6  11   0       51.83       34.16      3.67 o
   7  11   0      206.61      261.42      8.97 o
   8  11   0        2.93        1.50      5.14 o
   9  11   0        1.50       -0.01      5.73 o
  10  11   0       62.74       79.22      7.24 o
  11  11   0        3.21       -3.74      3.74 o
  12  11   0       41.87       57.69      6.61 o
   0  12   0      257.60      214.15     21.23 o
   1  12   0       26.96       22.84      8.22 o
   2  12   0       44.98       26.01      8.56 o
   3  12   0      156.00      144.41     43.83 o
   4  12   0        1.96       -3.31      3.31 o
   5  12   0       24.75       26.85      4.15 o
   6  12   0       20.54        5.88      4.45 o
   7  12   0        5.46        5.12      6.00 o
   8  12   0       24.91       16.01      4.53 o
   9  12   0      114.15      109.48     10.04 o
  10  12   0       58.20       54.33      7.50 o
  11  12   0       17.89       31.42      9.62 o
   1  13   0       57.16       60.61     10.87 o
   2  13   0        0.28       -7.89      7.89 o
   3  13   0      103.10      117.99     18.56 o
   4  13   0       15.17       16.27      3.49 o
   5  13   0       14.01       10.14      4.26 o
   6  13   0        5.47       -1.21      4.15 o
   7  13   0        4.64        3.19      6.48 o
   8  13   0        7.19       15.07      7.39 o
   9  13   0       11.04        5.04     13.64 o
  10  13   0        4.07        2.58      8.30 o
   0  14   0        0.01       -8.20     11.52 o
   1  14   0       13.38       36.04     19.64 o
   2  14   0       19.78       43.33     15.02 o
   3  14   0       56.81       67.37     16.92 o
   4  14   0        2.88       -1.46      4.59 o
   5  14   0        0.04       -0.06      3.71 o
   6  14   0        2.26        0.52      6.20 o
   7  14   0       15.74       13.84      7.45 o
   8  14   0        4.64       -6.91      7.39 o
   1  15   0       80.94       84.07     13.43 o
   2  15   0       32.25       42.73     15.71 o
   3  15   0        0.01       -0.86     12.04 o
   4  15   0        4.14       -0.50      3.31 o
   5  15   0        0.88       -0.32      3.85 o
   6  15   0       35.13       37.26      7.47 o
   7  15   0       34.77       43.79      8.38 o
   0  16   0        7.63       25.16     15.75 o
   1  16   0        0.06       -3.37     13.29 o
   2  16   0        0.14      -12.34     12.34 o
   3  16   0        9.80       14.37     14.03 o
   4  16   0       29.63       30.54      4.29 o
 -15   0   1       17.40       16.17      8.60 o
 -13   0   1       96.28       98.91      7.68 o
 -11   0   1       79.29       50.13      5.39 o
  -9   0   1        0.05       -2.07      2.07 o
  -7   0   1      235.24      197.70      4.23 o
  -5   0   1      457.01      371.30      5.22 o
  -3   0   1    13288.37    13343.76    127.49 o
   1   0   1    10162.47     8196.88    314.53 o
   3   0   1    10474.59    11525.93    110.42 o
   5   0   1      931.01      899.55     11.35 o
   7   0   1      461.68      430.10      7.06 o
   9   0   1       55.00       75.98      3.54 o
  11   0   1      267.27      271.75      9.64 o
  13   0   1       26.65       19.31      6.58 o
  15   0   1        7.52       10.40      8.24 o
 -16   1   1      113.68      125.10      8.57 o
 -15   1   1        8.89        6.28      5.02 o
 -14   1   1      104.97      124.29      5.67 o
 -13   1   1        0.60        0.23      3.40 o
 -12   1   1       47.84       48.29      3.93 o
 -11   1   1      527.50      527.32      8.02 o
 -10   1   1      146.08      107.54      3.38 o
  -9   1   1      106.13      105.42      2.89 o
  -8   1   1        4.04       -1.32      1.32 o
  -7   1   1       40.88       23.19      1.38 o
  -6   1   1     2160.71     2090.07     15.55 o
  -5   1   1      554.63      599.41      5.06 o
  -4   1   1    15791.91    16743.49    110.56 o
  -3   1   1     1417.93     1542.63     10.54 o
  -2   1   1      969.60      955.38      7.84 o
  -1   1   1     3688.36     2835.96     80.39 o
   0   1   1     2033.84       -0.26      0.26 o
   1   1   1     3492.12     3060.42     26.30 o
   2   1   1     6507.28     6377.60     41.47 o
   3   1   1     8236.11     8629.72     56.07 o
   4   1   1     2967.47     3279.38     22.92 o
   5   1   1     1587.10     1680.41     12.20 o
   6   1   1     1667.43     1861.66     13.89 o
   7   1   1      630.51      643.80      6.30 o
   8   1   1        4.49        1.25      1.32 o
   9   1   1      137.06      146.21      3.43 o
  10   1   1       13.32        1.80      2.25 o
  11   1   1       98.27       90.81      3.72 o
  12   1   1        0.00       -2.86      3.20 o
  13   1   1        0.03       -0.43      3.46 o
  14   1   1       56.59       84.98      5.72 o
  15   1   1        5.04        6.14      5.03 o
 -16   2   1        2.40        0.90      5.75 o
 -15   2   1       42.85       39.70      5.23 o
 -14   2   1        0.05        1.61      3.59 o
 -13   2   1       93.88       84.85      4.24 o
 -12   2   1       42.84       43.23      3.31 o
 -11   2   1        0.69       -2.27      2.27 o
 -10   2   1      853.51      861.77      9.91 o
  -9   2   1      158.86      139.66      3.21 o
  -8   2   1        0.38       -1.22      1.22 o
  -7   2   1       32.72       21.86      1.45 o
  -6   2   1      167.67      115.04      2.13 o
  -5   2   1      335.74      358.09      3.61 o
  -4   2   1     3672.75     3648.01     26.42 o
  -3   2   1     1297.40     1489.50     10.93 o
  -2   2   1    18164.64    19782.47    143.67 o
  -1   2   1     6961.37     7544.12     68.99 o
   0   2   1     2526.74     2609.06     30.72 o
   1   2   1      878.56      768.37      6.93 o
   2   2   1     2604.52     2806.35     21.86 o
   3   2   1      362.76      335.27      3.00 o
   4   2   1     4753.01     5064.94     36.38 o
   5   2   1      186.82      183.01      2.56 o
   6   2   1      412.32      414.19      4.40 o
   7   2   1       37.68       22.18      1.45 o
   8   2   1       51.77       41.09      1.87 o
   9   2   1      297.35      299.35      4.47 o
  10   2   1      308.17      312.55      6.11 o
  11   2   1      542.78      549.91      8.89 o
  12   2   1        2.89        4.11      2.93 o
  13   2   1       56.74       54.09      3.72 o
  14   2   1       17.36       20.71      4.24 o
  15   2   1        1.62        0.24      4.53 o
 -16   3   1       10.22        5.70      5.01 o
 -15   3   1        1.92       -3.99      3.99 o
 -14   3   1       11.82       25.69      4.20 o
 -13   3   1       64.15       56.02      3.89 o
 -12   3   1      326.90      360.13      7.16 o
 -11   3   1       97.82       84.01      3.63 o
 -10   3   1     1177.31     1093.45     13.04 o
  -9   3   1      920.71      917.64      8.81 o
  -8   3   1       50.16       37.87      1.82 o
  -7   3   1      145.95      123.78      2.45 o
  -6   3   1      773.49      863.40      7.66 o
  -5   3   1      179.02      204.83      2.72 o
  -4   3   1     1474.88     1363.66     12.32 o
  -3   3   1     7205.85     7367.21     61.32 o
  -2   3   1     4787.54     5279.51     43.85 o
  -1   3   1     3102.82     3081.15     31.07 o
   0   3   1        1.47        0.38      0.85 o
   1   3   1      733.74      723.17      8.42 o
   2   3   1       67.38       69.28      1.41 o
   3   3   1     3068.26     3487.56     30.59 o
   4   3   1     2810.28     3030.43     24.57 o
   5   3   1     1287.41     1369.82     11.32 o
   6   3   1      135.40      141.01      2.37 o
   7   3   1      125.72      125.59      2.42 o
   8   3   1       11.42       15.49      1.51 o
   9   3   1      306.96      333.08      4.78 o
  10   3   1     2348.85     2388.57     23.91 o
  11   3   1       39.83       22.81      2.69 o
  12   3   1       42.47       28.50      3.06 o
  13   3   1        3.93        3.02      3.02 o
  14   3   1       10.14       -0.46      3.85 o
  15   3   1       58.72       49.97      5.42 o
 -15   4   1        8.42        4.94      4.07 o
 -14   4   1       11.12       13.94      3.79 o
 -13   4   1       12.77        8.24      3.30 o
 -12   4   1       23.11        9.66      2.78 o
 -11   4   1        3.93        0.86      2.30 o
 -10   4   1       67.89       75.86      3.02 o
  -9   4   1       33.65       24.83      1.95 o
  -8   4   1      468.38      487.49      5.39 o
  -7   4   1        0.09       -1.08      1.08 o
  -6   4   1      346.43      291.83      4.36 o
  -5   4   1     1653.00     1902.10     18.46 o
  -4   4   1      732.51      634.84      6.83 o
  -3   4   1       44.41       50.79      1.28 o
  -2   4   1      374.62      323.05      3.44 o
  -1   4   1     3416.62     3419.64     66.21 o
   0   4   1     7779.59     8204.03    124.83 o
   1   4   1       82.16       72.51      3.02 o
   2   4   1     1148.18     1267.90     11.69 o
   3   4   1       43.87       27.76      1.18 o
   4   4   1      773.33      866.65      8.93 o
   5   4   1      675.06      731.85      8.19 o
   6   4   1      249.58      219.75      3.30 o
   7   4   1      127.61      159.27      2.88 o
   8   4   1      169.07      159.89      3.15 o
   9   4   1        0.43       -1.92      1.92 o
  10   4   1       15.13       17.67      2.39 o
  11   4   1       17.67       17.96      2.71 o
  12   4   1        7.05        7.27      2.81 o
  13   4   1       45.07       42.71      3.91 o
  14   4   1       30.21       25.05      4.12 o
  15   4   1       13.67       16.53      4.43 o
 -15   5   1        0.53       -2.84      7.26 o
 -14   5   1        9.59        7.30      4.38 o
 -13   5   1        1.55        4.42      2.94 o
 -12   5   1        6.47        2.04      2.63 o
 -11   5   1      119.17      105.03      3.89 o
 -10   5   1       73.31       73.86      3.64 o
  -9   5   1       39.79       21.47      3.20 o
  -8   5   1      170.64      180.46      4.51 o
  -7   5   1      253.80      251.58      6.35 o
  -6   5   1     2002.60     2227.05     21.38 o
  -5   5   1      403.06      452.47      5.57 o
  -4   5   1        1.57       -2.00      2.54 o
  -3   5   1     1605.55     1577.24     14.22 o
  -2   5   1      996.70     1151.25     12.75 o
  -1   5   1     3991.85     4499.97     76.32 o
   0   5   1       58.94       41.93      4.74 o
   1   5   1     3981.91     4487.03     60.90 o
   2   5   1     1931.72     2040.63     22.16 o
   3   5   1     1638.05     1662.27     16.02 o
   4   5   1      221.68      215.55      3.17 o
   5   5   1     1109.26     1085.58     11.19 o
   6   5   1       50.79       51.66      2.19 o
   7   5   1      174.25      134.27      3.90 o
   8   5   1       82.35       70.18      3.19 o
   9   5   1       63.76       60.37      3.81 o
  10   5   1        8.29       17.90      2.58 o
  11   5   1        4.84       -0.42      2.48 o
  12   5   1        6.70        6.39      2.82 o
  13   5   1       22.53       28.77      3.75 o
  14   5   1        2.02        0.30      5.26 o
  15   5   1        0.09       -3.05     15.00 o
 -15   6   1        5.29       -2.95     14.07 o
 -14   6   1        0.16       14.40      7.44 o
 -13   6   1       15.29       10.25      5.94 o
 -12   6   1        4.44        0.74      4.00 o
 -11   6   1        1.18       -3.67      3.67 o
 -10   6   1        2.14       -3.69      3.69 o
  -9   6   1      417.66      431.49      8.59 o
  -8   6   1      161.62      153.15      3.96 o
  -7   6   1      127.11      135.47      3.52 o
  -6   6   1       25.05       24.12      2.52 o
  -5   6   1     1292.90     1405.01     13.81 o
  -4   6   1       52.79       58.43      1.65 o
  -3   6   1      912.55     1011.12     10.81 o
  -2   6   1       30.65       24.45      1.82 o
  -1   6   1        0.05        1.22      1.17 o
   0   6   1     1963.24     2242.00     57.77 o
   1   6   1      372.67      364.87      8.01 o
   2   6   1     1116.86     1175.51     13.94 o
   3   6   1     1975.54     2171.54     23.88 o
   4   6   1     1281.40     1286.64     12.96 o
   5   6   1       16.72       34.13      1.72 o
   6   6   1      506.42      486.55      6.28 o
   7   6   1       68.51       79.32      2.77 o
   8   6   1        0.07        0.24      1.89 o
   9   6   1      360.68      315.56      7.85 o
  10   6   1        0.15       -3.50      3.50 o
  11   6   1       13.26        6.47      4.09 o
  12   6   1        4.83       15.85      5.11 o
  13   6   1       30.52       11.98      7.19 o
  14   6   1        2.52       -0.26      6.85 o
 -14   7   1        2.24       -6.47      6.47 o
 -13   7   1       55.83       68.18      7.62 o
 -12   7   1       24.03       29.23      5.42 o
 -11   7   1        0.22       -4.02      4.02 o
 -10   7   1       10.96        2.00      3.87 o
  -9   7   1       46.39       22.06      3.97 o
  -8   7   1      308.51      301.56      6.02 o
  -7   7   1      305.59      324.32      5.28 o
  -6   7   1        1.26       -1.37      1.37 o
  -5   7   1       99.45       87.30      2.25 o
  -4   7   1      659.48      670.56      8.31 o
  -3   7   1       52.24       36.20      1.53 o
  -2   7   1      118.01      144.09      4.64 o
  -1   7   1      126.23      130.51     20.97 o
   0   7   1      219.33      213.88     14.00 o
   1   7   1        1.20       -0.50      1.91 o
   2   7   1      192.40      159.60      5.22 o
   3   7   1      397.37      372.42      5.16 o
   4   7   1        4.86       -0.31      1.16 o
   5   7   1      606.38      626.37      7.09 o
   6   7   1      410.03      459.06      6.22 o
   7   7   1      188.92      177.06      4.13 o
   8   7   1       79.25       66.15      3.19 o
   9   7   1      114.26      107.17      5.55 o
  10   7   1      119.57      123.05      6.13 o
  11   7   1       52.12       57.30      5.79 o
  12   7   1       23.73       15.75      5.73 o
  13   7   1        4.88        3.41      5.60 o
  14   7   1       18.54       24.16      7.95 o
 -14   8   1       54.06       49.45      9.06 o
 -13   8   1       34.51       37.92      6.75 o
 -12   8   1       48.99       54.65      6.75 o
 -11   8   1       10.53        9.40      4.44 o
 -10   8   1       10.26        8.56      4.18 o
  -9   8   1        1.17       -3.56      3.56 o
  -8   8   1       41.80       39.28      2.89 o
  -7   8   1        3.03       -1.72      1.72 o
  -6   8   1        9.02        1.10      1.54 o
  -5   8   1      145.59      138.06      3.74 o
  -4   8   1      644.18      629.14      8.30 o
  -3   8   1       53.09       46.43      2.66 o
  -2   8   1      141.76      147.51      4.82 o
  -1   8   1        0.11       -3.46      4.33 o
   0   8   1       65.82       85.12      8.01 o
   1   8   1      176.44      193.37     11.32 o
   2   8   1      386.10      418.28      9.71 o
   3   8   1      465.58      542.11      7.41 o
   4   8   1       16.32       15.57      1.67 o
   5   8   1       88.10       92.76      2.82 o
   6   8   1        1.61        5.67      1.58 o
   7   8   1       33.51       30.70      2.35 o
   8   8   1        0.35       -2.34      2.34 o
   9   8   1        1.27        3.62      5.30 o
  10   8   1       11.59       15.67      4.36 o
  11   8   1        1.96        1.76      4.43 o
  12   8   1       10.63       14.93      5.65 o
  13   8   1        3.35       -1.99      6.01 o
 -13   9   1        9.01        8.16      5.53 o
 -12   9   1        0.13        0.11      4.60 o
 -11   9   1        0.99        0.67      3.82 o
 -10   9   1        0.71       -3.41      3.41 o
  -9   9   1        5.64       -3.69      3.69 o
  -8   9   1        0.03       -2.26      2.26 o
  -7   9   1       30.03       23.86      2.30 o
  -6   9   1       69.20       55.63      3.86 o
  -5   9   1       58.01       53.62      3.34 o
  -4   9   1       43.55       49.20      2.60 o
  -3   9   1      587.92      551.81     10.91 o
  -2   9   1     1166.58     1203.09     70.11 o
  -1   9   1       12.97       12.69      5.60 o
   0   9   1       35.97       34.81      6.65 o
   1   9   1       94.60      103.28     10.27 o
   2   9   1       20.29       23.32      4.28 o
   3   9   1      133.08      165.98      4.05 o
   4   9   1      220.72      245.84      4.29 o
   5   9   1        0.02       -1.99      1.99 o
   6   9   1        2.45        0.76      2.43 o
   7   9   1       37.06       34.24      2.56 o
   8   9   1        0.03       -2.40      2.40 o
   9   9   1       14.38        5.21      3.71 o
  10   9   1        1.57       -3.74      3.74 o
  11   9   1        5.54        5.26      4.50 o
  12   9   1       22.33       29.99      7.40 o
  13   9   1       11.63       18.68      7.26 o
 -13  10   1       72.60      113.00      7.88 o
 -12  10   1       58.25       67.18      6.30 o
 -11  10   1        8.07        6.86      4.09 o
 -10  10   1        7.97        8.06      3.73 o
  -9  10   1       13.95       13.43      2.93 o
  -8  10   1       11.54        1.55      3.44 o
  -7  10   1        6.53       -5.02      5.02 o
  -6  10   1       53.38       53.86      3.65 o
  -5  10   1       25.98       15.29      5.31 o
  -4  10   1        0.80       -3.16      3.16 o
  -3  10   1       52.58       42.29      6.96 o
  -2  10   1       32.70       43.20     15.11 o
  -1  10   1       25.24       26.85      7.00 o
   0  10   1        5.78        1.72      5.55 o
   1  10   1        0.43        5.15      5.81 o
   2  10   1     1025.77      989.42     23.80 o
   3  10   1        5.91        5.92      1.88 o
   4  10   1       31.51       31.22      2.89 o
   5  10   1        0.66       -2.10      2.10 o
   6  10   1      484.65      508.47     11.02 o
   7  10   1        5.13       -1.72      3.76 o
   8  10   1       21.18       11.31      3.54 o
   9  10   1        0.81       -1.74      3.21 o
  10  10   1       23.26       23.97      4.42 o
  11  10   1        2.67       -0.55      7.64 o
  12  10   1        3.67       -3.49      5.25 o
 -12  11   1        5.20        1.15      4.53 o
 -11  11   1       10.67        7.56      4.16 o
 -10  11   1        3.58       10.26      4.00 o
  -9  11   1       99.26      116.81      8.11 o
  -8  11   1       14.76       13.68      5.34 o
  -7  11   1       10.75       -3.24      3.24 o
  -6  11   1        0.28       -1.76      3.81 o
  -5  11   1       21.55       22.65      3.86 o
  -4  11   1        2.31       -2.96      2.96 o
  -3  11   1       89.56       69.25      5.06 o
  -2  11   1       65.45       53.04      9.17 o
  -1  11   1        6.29        4.43      6.74 o
   0  11   1       14.71       16.62      7.27 o
   1  11   1      236.90      226.69     15.60 o
   2  11   1       71.54       63.23      9.54 o
   3  11   1        4.58        5.86      2.33 o
   4  11   1      101.07       88.48      5.39 o
   5  11   1      267.83      211.27      7.68 o
   6  11   1       27.59       28.27      3.72 o
   7  11   1       66.52       60.36      5.36 o
   8  11   1        1.17       -1.06      5.17 o
   9  11   1        7.36        6.74      5.94 o
  10  11   1       16.62       15.09      3.45 o
  11  11   1       11.91        9.94      5.32 o
  12  11   1       19.32       39.79     15.54 o
 -11  12   1       23.27       32.69      9.59 o
 -10  12   1        1.03        2.49      6.04 o
  -9  12   1       96.20      108.20      6.76 o
  -8  12   1       61.48       71.72      8.64 o
  -7  12   1        9.10       -3.40      5.98 o
  -6  12   1       70.65       59.68      5.62 o
  -5  12   1       81.66       70.20      4.91 o
  -4  12   1      112.97       91.27      5.09 o
  -3  12   1       93.50       81.87     21.71 o
  -2  12   1        5.52        6.13      7.40 o
  -1  12   1       11.53        9.62      7.69 o
   0  12   1       15.36        2.59      7.38 o
   1  12   1      165.01      158.37     29.50 o
   2  12   1      125.81      105.35     16.83 o
   3  12   1      187.56      190.78      8.19 o
   4  12   1        0.08       -2.61      3.48 o
   5  12   1        0.06       -1.81      3.94 o
   6  12   1       27.13       14.50      4.53 o
   7  12   1       10.96       13.14      4.57 o
   8  12   1       56.50       69.73      6.81 o
   9  12   1       39.38       69.06      8.63 o
  10  12   1        1.23        4.48      6.50 o
  11  12   1        0.18        3.79     10.05 o
 -10  13   1        4.19        1.15      8.30 o
  -9  13   1        5.00       -1.50      7.61 o
  -8  13   1       48.75       37.93      8.26 o
  -7  13   1        0.02        0.32      6.30 o
  -6  13   1        5.11       -3.06      4.02 o
  -5  13   1       65.46       62.65      4.75 o
  -4  13   1       50.84       51.32      3.99 o
  -3  13   1        2.28       -5.68      7.92 o
  -2  13   1       14.93       17.85      9.21 o
  -1  13   1      198.98      227.01     26.39 o
   0  13   1       37.04       31.44     12.77 o
   1  13   1      146.59      183.72     15.30 o
   2  13   1       24.29       26.37     12.82 o
   3  13   1       75.53       87.96      5.38 o
   4  13   1       72.74       75.43      4.82 o
   5  13   1       11.47        8.47      3.91 o
   6  13   1        0.33        4.14      4.93 o
   7  13   1        1.19       -4.63      6.56 o
   8  13   1        8.33        2.45     10.37 o
   9  13   1        2.70        2.03      7.99 o
  10  13   1        0.02       -9.47      9.47 o
  -9  14   1        9.34        1.71      9.43 o
  -8  14   1        4.15       -6.42      6.42 o
  -7  14   1       16.41       12.68      7.34 o
  -6  14   1        0.23       -1.89      4.81 o
  -5  14   1       13.35        9.45      3.90 o
  -4  14   1       27.92       27.56      3.71 o
  -3  14   1        0.78       -4.92     11.48 o
  -2  14   1       14.21       15.51      9.66 o
  -1  14   1       45.38       58.28     11.46 o
   0  14   1       17.54       23.64      9.57 o
   1  14   1       28.98       34.54     10.58 o
   2  14   1       46.86       41.69     14.50 o
   3  14   1        8.61       16.84      5.68 o
   4  14   1       29.03       31.11      3.90 o
   5  14   1       28.18       38.44      4.51 o
   6  14   1       10.11       -0.55      6.13 o
   7  14   1       10.70       14.75      7.33 o
   8  14   1        0.01       -7.07      7.07 o
  -7  15   1       11.23        5.77      7.27 o
  -6  15   1       30.98       30.80      7.40 o
  -5  15   1       11.38        9.04      4.00 o
  -4  15   1        1.87       -0.05      3.31 o
  -3  15   1       19.46       50.15     16.79 o
  -2  15   1        0.34       -3.16      9.44 o
  -1  15   1      171.15      206.10     23.11 o
   0  15   1        0.17       -8.56      8.56 o
   1  15   1       45.44       38.58     16.23 o
   2  15   1        0.04       -3.37     12.99 o
   3  15   1       70.07       63.64      5.74 o
   4  15   1        0.02        0.26      3.43 o
   5  15   1        3.62        3.43      4.04 o
   6  15   1       13.38       18.93      8.38 o
   7  15   1       12.50       13.44      9.84 o
  -4  16   1        3.63        2.73      3.61 o
  -3  16   1       13.68       25.12     16.10 o
  -2  16   1        2.86      -12.52     12.52 o
  -1  16   1        0.33       -9.46      9.46 o
   0  16   1        4.01        8.50     10.55 o
   1  16   1       18.18        8.80     14.11 o
   2  16   1        1.19        0.56     14.50 o
   3  16   1        9.94       10.66     15.36 o
   4  16   1       17.75       20.97      4.51 o
 -16   0   2      158.55      159.28     15.23 o
 -14   0   2      216.72      237.81     14.39 o
 -12   0   2      987.09      963.11     20.17 o
 -10   0   2       33.80       24.50      3.13 o
  -8   0   2      411.40      426.88      7.18 o
  -6   0   2      261.40      226.08      4.50 o
  -4   0   2     4009.59     3867.24     37.90 o
  -2   0   2     4111.20     4193.79     37.45 o
   0   0   2    38078.19    26764.61   1285.95 o
   2   0   2    40622.12    40504.25    386.39 o
   4   0   2    37253.18    38586.68    366.44 o
   6   0   2     7725.47     8377.58     85.66 o
   8   0   2     1774.28     1878.41     22.54 o
  10   0   2       83.26       72.28      3.98 o
  12   0   2      101.86      120.63      7.47 o
  14   0   2        0.27       -5.14      5.14 o
 -16   1   2        9.53       19.76      5.83 o
 -15   1   2        2.60        1.98      4.20 o
 -14   1   2       21.29       17.78      3.90 o
 -13   1   2       43.35       38.44      3.98 o
 -12   1   2       17.44       16.53      2.95 o
 -11   1   2       21.79        3.78      2.82 o
 -10   1   2      448.21      423.15      7.80 o
  -9   1   2       89.35       76.59      2.60 o
  -8   1   2     1019.27      989.19      8.82 o
  -7   1   2        0.71       -1.02      1.02 o
  -6   1   2      136.07      126.09      2.22 o
  -5   1   2      199.42      227.53      2.62 o
  -4   1   2      173.81      199.42      2.19 o
  -3   1   2     1436.49     1495.14     10.03 o
  -2   1   2      166.03      195.74      1.63 o
  -1   1   2      485.71      490.14      3.38 o
   0   1   2     5543.74     5413.95     59.77 o
   1   1   2       14.86       24.50      0.56 o
   2   1   2     8891.62     8640.59     56.04 o
   3   1   2    18984.42    19580.98    126.44 o
   4   1   2     2497.85     2448.74     17.43 o
   5   1   2     1650.33     1810.45     13.12 o
   6   1   2      509.23      484.83      4.98 o
   7   1   2     4611.66     4711.89     34.86 o
   8   1   2      241.99      261.53      4.04 o
   9   1   2       87.06       54.26      2.32 o
  10   1   2      400.25      377.41      6.18 o
  11   1   2       11.49       11.67      2.86 o
  12   1   2      212.46      182.13      6.54 o
  13   1   2        2.46        4.32      3.51 o
  14   1   2       12.78       23.52      4.63 o
  15   1   2        6.86        6.01      5.27 o
 -16   2   2        5.04        1.47      6.24 o
 -15   2   2        5.45       -2.47      4.23 o
 -14   2   2       75.72       73.77      4.80 o
 -13   2   2       80.28       87.11      4.54 o
 -12   2   2       58.22       46.98      3.39 o
 -11   2   2       11.38        9.93      2.56 o
 -10   2   2      943.32      996.40     10.96 o
  -9   2   2       20.35       -0.28      1.78 o
  -8   2   2      213.91      203.71      3.81 o
  -7   2   2      362.35      329.27      4.13 o
  -6   2   2      773.46      837.74      7.31 o
  -5   2   2      646.83      673.00      5.73 o
  -4   2   2     4006.97     4378.91     30.18 o
  -3   2   2     1660.87     1461.04     10.97 o
  -2   2   2    20793.41    22246.00    165.43 o
  -1   2   2    13649.70    14083.79    109.67 o
   0   2   2     1488.26     1283.27     10.61 o
   1   2   2      138.12      189.28      2.00 o
   2   2   2     1725.76     1569.32     11.13 o
   3   2   2     1166.87     1113.49      8.27 o
   4   2   2      381.61      403.12      3.93 o
   5   2   2      309.97      334.96      3.69 o
   6   2   2       34.11       62.33      1.67 o
   7   2   2     1341.55     1545.14     12.30 o
   8   2   2      554.04      588.03      7.65 o
   9   2   2      170.52      161.90      3.76 o
  10   2   2       78.58       72.03      3.50 o
  11   2   2        8.30        5.26      2.69 o
  12   2   2        6.52        9.05      2.98 o
  13   2   2        4.27       -0.83      3.19 o
  14   2   2        0.74       -3.57      3.57 o
  15   2   2        5.89        0.75      5.22 o
 -16   3   2        7.22        6.50      4.70 o
 -15   3   2       82.78      110.67      6.46 o
 -14   3   2        0.47       -3.42      3.42 o
 -13   3   2        9.50        8.29      3.15 o
 -12   3   2       19.06       11.18      2.88 o
 -11   3   2       93.53       82.47      3.57 o
 -10   3   2      181.90      154.88      4.23 o
  -9   3   2       62.89       53.73      2.19 o
  -8   3   2       14.73       -1.41      1.41 o
  -7   3   2      128.70      137.74      2.72 o
  -6   3   2     3443.77     3865.46     27.77 o
  -5   3   2     2721.08     2695.31     20.38 o
  -4   3   2      998.28     1078.49     10.34 o
  -3   3   2      731.68      807.25      6.73 o
  -2   3   2     6636.60     6498.67     55.67 o
  -1   3   2      241.21      217.62      3.01 o
   0   3   2     8274.66     7889.28     81.72 o
   1   3   2     5120.79     5111.43     47.15 o
   2   3   2     1793.40     1830.62     15.79 o
   3   3   2     2870.84     3148.28     28.85 o
   4   3   2      258.25      217.43      2.72 o
   5   3   2     7940.16     8537.95     63.87 o
   6   3   2      339.69      350.26      3.98 o
   7   3   2       16.37       13.10      1.38 o
   8   3   2       36.93       41.40      1.85 o
   9   3   2       44.36       34.32      2.40 o
  10   3   2       37.17       40.38      3.03 o
  11   3   2        1.22       -0.32      2.46 o
  12   3   2        0.00       -2.59      2.59 o
  13   3   2        6.18        6.18      3.01 o
  14   3   2      106.94      118.76      7.09 o
  15   3   2       69.33       74.61      5.91 o
 -16   4   2        7.87       -1.66      5.71 o
 -15   4   2       48.98       52.72      6.03 o
 -14   4   2      123.83      123.42      5.57 o
 -13   4   2        0.55       -3.03      3.03 o
 -12   4   2        6.55       -2.25      2.61 o
 -11   4   2      135.82      137.81      4.09 o
 -10   4   2      213.30      243.55      5.04 o
  -9   4   2      937.13     1004.54     10.03 o
  -8   4   2      202.53      229.64      3.50 o
  -7   4   2       99.09      125.85      2.37 o
  -6   4   2      649.79      793.25      8.99 o
  -5   4   2      223.08      195.15      5.73 o
  -4   4   2       65.45       50.95      1.66 o
  -3   4   2      192.49      197.69      2.51 o
  -2   4   2     2683.14     3249.85     27.32 o
  -1   4   2     1382.21     1574.34     19.68 o
   0   4   2     1337.15     1401.70     23.37 o
   1   4   2      232.05      173.85      4.50 o
   2   4   2     1771.51     1950.03     18.46 o
   3   4   2        2.23        2.36      0.92 o
   4   4   2      847.88     1097.10     10.68 o
   5   4   2        3.22        6.44      1.23 o
   6   4   2     1109.27     1130.34     10.14 o
   7   4   2      185.54      228.78      3.53 o
   8   4   2      237.37      250.63      3.96 o
   9   4   2       10.63        7.17      2.08 o
  10   4   2       16.55       17.78      2.78 o
  11   4   2      176.58      179.47      5.25 o
  12   4   2        4.09        1.86      2.94 o
  13   4   2      106.43      121.18      5.40 o
  14   4   2       89.79      116.47      5.64 o
  15   4   2       25.38       29.00      5.13 o
 -15   5   2       25.47       15.84      5.77 o
 -14   5   2        0.00       -3.99      4.95 o
 -13   5   2       21.92       23.43      3.51 o
 -12   5   2       69.25       78.11      4.45 o
 -11   5   2       52.58       49.86      3.02 o
 -10   5   2       74.05       63.98      3.52 o
  -9   5   2      413.11      376.48      6.92 o
  -8   5   2      124.09      118.96      3.76 o
  -7   5   2     1391.95     1519.16     21.54 o
  -6   5   2     1184.90     1288.36     13.21 o
  -5   5   2       13.11       11.62      1.36 o
  -4   5   2      925.90     1027.94     10.26 o
  -3   5   2       66.45      108.23      3.27 o
  -2   5   2      412.22      417.89      5.61 o
  -1   5   2      137.58      211.11      4.89 o
   0   5   2     2088.19     2181.73     26.09 o
   1   5   2     1546.29     1512.64     19.33 o
   2   5   2      724.35      715.35      6.94 o
   3   5   2      792.69      920.99      9.13 o
   4   5   2      615.93      739.62      7.89 o
   5   5   2      199.58      176.10      3.53 o
   6   5   2       33.85       25.15      1.87 o
   7   5   2       42.76       47.40      2.75 o
   8   5   2     1578.91     1589.70     17.45 o
   9   5   2      592.00      573.37      9.38 o
  10   5   2      121.05      113.10      4.10 o
  11   5   2      102.38       81.90      3.68 o
  12   5   2       41.66       50.24      3.54 o
  13   5   2        1.96        6.47      4.20 o
  14   5   2       57.85       87.56      7.59 o
 -15   6   2       10.49        4.44     15.30 o
 -14   6   2        0.84       -5.83      6.26 o
 -13   6   2       46.41       57.22      7.29 o
 -12   6   2       30.73       18.21      4.68 o
 -11   6   2        2.59       -3.77      3.77 o
 -10   6   2      195.83      224.88      8.15 o
  -9   6   2      227.13      236.99      6.39 o
  -8   6   2       42.34       32.24      2.49 o
  -7   6   2      186.68      185.91      4.09 o
  -6   6   2      700.15      684.45      8.08 o
  -5   6   2      228.45      208.27      4.38 o
  -4   6   2       55.58       35.84      1.36 o
  -3   6   2      492.73      450.69      5.03 o
  -2   6   2       53.38       46.37      2.91 o
  -1   6   2       97.46      130.30      3.35 o
   0   6   2      126.45      136.55      4.05 o
   1   6   2       87.99       76.58      2.90 o
   2   6   2      118.28       80.32      1.92 o
   3   6   2      181.16      198.76      2.95 o
   4   6   2      648.81      753.33      7.71 o
   5   6   2     1065.35     1008.44     10.57 o
   6   6   2      148.50      155.94      3.64 o
   7   6   2       47.13       50.97      2.52 o
   8   6   2      227.58      266.67      5.41 o
   9   6   2       83.98       75.01      6.35 o
  10   6   2        5.45        5.72      3.90 o
  11   6   2        6.49        7.17      4.08 o
  12   6   2       66.62       83.99      7.02 o
  13   6   2      102.14      103.05     10.83 o
  14   6   2       11.70       -2.82      6.96 o
 -14   7   2       11.93       14.59     10.77 o
 -13   7   2       22.75       30.35      6.61 o
 -12   7   2        3.37        4.00      4.36 o
 -11   7   2       65.81       43.46      5.40 o
 -10   7   2      395.54      365.31     10.17 o
  -9   7   2      167.85      184.40      7.98 o
  -8   7   2        1.60       -2.01      2.01 o
  -7   7   2       30.94       25.02      2.03 o
  -6   7   2        6.31        0.74      1.42 o
  -5   7   2       48.12       32.79      1.56 o
  -4   7   2      323.03      324.49      4.76 o
  -3   7   2      268.68      242.90      3.24 o
  -2   7   2       18.61       16.94      2.66 o
  -1   7   2       42.27       52.83      2.17 o
   0   7   2        5.90        4.24      1.38 o
   1   7   2     1236.64     1336.98     23.72 o
   2   7   2     1082.92     1207.18     15.31 o
   3   7   2     1006.57     1249.26     13.69 o
   4   7   2       88.14       86.56      2.14 o
   5   7   2      291.09      348.98      5.02 o
   6   7   2        0.00       -0.94      1.48 o
   7   7   2      116.06      153.45      3.67 o
   8   7   2      124.09      127.16      4.30 o
   9   7   2      265.99      286.78      8.69 o
  10   7   2        6.49        1.19      4.01 o
  11   7   2        6.92       -0.06      4.15 o
  12   7   2       50.30       31.08      7.11 o
  13   7   2        0.39       -4.59      6.24 o
  14   7   2        3.39      -10.34     10.34 o
 -14   8   2       30.87       31.74      8.76 o
 -13   8   2        4.79        4.30      7.05 o
 -12   8   2       14.51       22.22      5.24 o
 -11   8   2        8.22        6.49      4.21 o
 -10   8   2       12.76       10.54      3.86 o
  -9   8   2      264.24      242.00      7.88 o
  -8   8   2        4.28       -1.80      2.19 o
  -7   8   2      158.49      131.96      3.56 o
  -6   8   2        5.83       -1.58      1.58 o
  -5   8   2      424.70      453.26      6.58 o
  -4   8   2      234.48      214.65      3.85 o
  -3   8   2        1.48        1.28      1.47 o
  -2   8   2       41.24       33.33      2.50 o
  -1   8   2      156.00      137.05      9.61 o
   0   8   2        8.89       -1.51      4.53 o
   1   8   2       50.71       38.52      2.26 o
   2   8   2      177.26      191.08      6.60 o
   3   8   2       56.37       45.88      1.96 o
   4   8   2      164.97      188.38      3.74 o
   5   8   2      184.74      197.00      3.84 o
   6   8   2        5.44        5.03      1.66 o
   7   8   2       66.69       62.52      2.87 o
   8   8   2       54.29       52.66      3.79 o
   9   8   2      191.79      218.41      8.34 o
  10   8   2       19.74       15.54      4.48 o
  11   8   2       61.73       77.77      6.38 o
  12   8   2        5.17        7.84     11.18 o
  13   8   2       41.34       47.12      9.26 o
 -13   9   2       32.51       25.15      6.14 o
 -12   9   2        1.03       -0.47      4.56 o
 -11   9   2        0.22       -1.34      3.64 o
 -10   9   2       61.62       60.01      5.40 o
  -9   9   2      208.86      215.96      7.59 o
  -8   9   2        7.12       -2.36      2.36 o
  -7   9   2       51.16       57.59      2.90 o
  -6   9   2        0.41       -3.10      3.10 o
  -5   9   2      389.74      349.14      6.04 o
  -4   9   2       26.05       13.57      2.06 o
  -3   9   2      272.84      324.81      6.62 o
  -2   9   2       80.95       76.92      4.19 o
  -1   9   2       15.88       12.50      5.46 o
   0   9   2       26.03       32.45     10.55 o
   1   9   2      396.75      388.42     11.24 o
   2   9   2       40.38       35.65      3.07 o
   3   9   2       28.71       41.54      2.38 o
   4   9   2       85.11       75.80      2.62 o
   5   9   2      225.21      220.76      5.21 o
   6   9   2      122.62      139.54      5.82 o
   7   9   2      142.19      161.29      4.44 o
   8   9   2      174.36      162.07      5.89 o
   9   9   2       10.45        3.16      3.65 o
  10   9   2        0.66        2.93      4.15 o
  11   9   2       11.91        9.38      5.01 o
  12   9   2        8.51        5.40      5.66 o
  13   9   2       84.88      103.58      9.11 o
 -13  10   2        9.34       19.03      6.04 o
 -12  10   2      112.84      140.46      9.06 o
 -11  10   2       15.02       12.80      4.13 o
 -10  10   2       18.77       24.85      4.09 o
  -9  10   2       72.14       50.89      3.73 o
  -8  10   2        1.89       -3.05      3.05 o
  -7  10   2       80.16       82.79      5.12 o
  -6  10   2        0.31       -2.37      2.37 o
  -5  10   2      263.10      249.76      7.68 o
  -4  10   2       34.67       34.60      2.80 o
  -3  10   2      998.16      980.67     19.83 o
  -2  10   2      261.46      280.88     15.32 o
  -1  10   2      178.89      175.02     22.81 o
   0  10   2       18.79        7.43      6.01 o
   1  10   2        5.78       17.81      9.41 o
   2  10   2       63.47       65.02      4.83 o
   3  10   2      331.99      314.06      6.15 o
   4  10   2       92.87       94.94      4.55 o
   5  10   2       59.96       57.67      3.02 o
   6  10   2       35.14       38.41      4.13 o
   7  10   2      127.53      159.89      7.87 o
   8  10   2       47.67       53.75      3.30 o
   9  10   2      103.26       92.96      5.67 o
  10  10   2        5.71        0.20      3.90 o
  11  10   2        1.59       -5.30      5.30 o
  12  10   2        0.90       -4.37      5.32 o
 -12  11   2       22.99       25.33      6.36 o
 -11  11   2       41.81       38.32      4.65 o
 -10  11   2        4.36       13.39      4.04 o
  -9  11   2       14.79       16.55      5.75 o
  -8  11   2       21.29       25.12      4.70 o
  -7  11   2       76.80       83.90      5.87 o
  -6  11   2        7.06        7.34      4.03 o
  -5  11   2       81.46       79.30      4.83 o
  -4  11   2       55.38       39.69      3.63 o
  -3  11   2      127.99      136.45      8.51 o
  -2  11   2      495.89      430.38     20.00 o
  -1  11   2       23.71       27.60     10.21 o
   0  11   2      115.05      105.29     11.09 o
   1  11   2      111.36      122.78     11.51 o
   2  11   2       34.17       43.98     12.34 o
   3  11   2      245.35      249.48      6.76 o
   4  11   2       38.52       26.52      3.63 o
   5  11   2      216.94      211.10      7.79 o
   6  11   2        0.00       -3.30      3.30 o
   7  11   2       88.56       94.72      6.87 o
   8  11   2        5.11        2.30      5.49 o
   9  11   2       11.92        4.21      6.11 o
  10  11   2        2.31       -2.48      3.29 o
  11  11   2       17.88       24.90      4.83 o
 -11  12   2       10.68       17.59      9.07 o
 -10  12   2       25.33       16.47      5.66 o
  -9  12   2        2.72       11.04      4.97 o
  -8  12   2       31.65       35.35      5.72 o
  -7  12   2       13.30       10.81      5.46 o
  -6  12   2      351.76      366.79     10.66 o
  -5  12   2       91.02       90.15      5.14 o
  -4  12   2      129.33      116.36      5.27 o
  -3  12   2      313.16      312.93     18.26 o
  -2  12   2        6.43       11.24     10.14 o
  -1  12   2       14.85        8.50      7.74 o
   0  12   2       40.58       32.10     14.03 o
   1  12   2       81.67       67.72     10.45 o
   2  12   2       22.53        9.54     11.18 o
   3  12   2      116.84       84.09      4.33 o
   4  12   2       26.09       25.42      3.81 o
   5  12   2        6.98       -3.61      3.61 o
   6  12   2        1.72       -0.22      4.03 o
   7  12   2       11.50       10.21      4.75 o
   8  12   2        7.98       -5.29      5.29 o
   9  12   2       41.34       31.29      6.94 o
  10  12   2        0.01       -0.34      8.22 o
 -10  13   2       17.54       11.85      8.38 o
  -9  13   2       62.19       52.39      9.24 o
  -8  13   2        0.03       -6.76      6.76 o
  -7  13   2        0.25       -3.38      6.19 o
  -6  13   2        4.09        2.50      4.02 o
  -5  13   2        0.23       -0.96      3.45 o
  -4  13   2       92.58       73.32      4.34 o
  -3  13   2       29.73       44.11     10.29 o
  -2  13   2      186.84      199.08     15.85 o
  -1  13   2       18.71       19.51      8.91 o
   0  13   2      188.43      239.68     16.88 o
   1  13   2      155.47      167.32     20.54 o
   2  13   2       51.93       46.70     14.41 o
   3  13   2        6.53        3.09      3.01 o
   4  13   2        4.94        0.25      3.36 o
   5  13   2        2.29       -1.81      3.78 o
   6  13   2        3.47        2.98      6.61 o
   7  13   2        2.59       -6.46      6.63 o
   8  13   2       18.60       26.38      8.13 o
   9  13   2        1.82       -4.90      7.57 o
  -9  14   2        2.19       -1.07      7.54 o
  -8  14   2       36.80       37.83      9.19 o
  -7  14   2        1.03        3.42      6.54 o
  -6  14   2        0.43       -4.13      4.13 o
  -5  14   2        3.19       -3.62      3.62 o
  -4  14   2        2.82        0.76      3.16 o
  -3  14   2       76.45       76.97     12.42 o
  -2  14   2       84.31       89.93     12.51 o
  -1  14   2        3.03       -3.64      8.11 o
   0  14   2        0.18        0.55      8.76 o
   1  14   2      115.09      133.40     20.20 o
   2  14   2        0.12       -6.17     10.92 o
   3  14   2        8.55        2.19      3.10 o
   4  14   2        0.58       -3.49      3.49 o
   5  14   2        0.07       -1.13      4.18 o
   6  14   2        0.10       -1.69      6.21 o
   7  14   2        1.22        4.02      7.43 o
   8  14   2       11.63        2.66      7.63 o
  -7  15   2        1.19       -6.67      6.67 o
  -6  15   2       16.20       19.05     10.48 o
  -5  15   2        2.33       -1.86      3.68 o
  -4  15   2       28.71       24.37      3.80 o
  -3  15   2        0.00        2.76     12.34 o
  -2  15   2       82.44       83.81     13.51 o
  -1  15   2        3.90       11.75     11.72 o
   0  15   2       14.93       22.44     15.06 o
   1  15   2       32.62       57.79     16.92 o
   2  15   2        5.44       14.54     14.29 o
   3  15   2        1.88        3.40      3.32 o
   4  15   2       64.13       67.74      4.92 o
   5  15   2        9.26        3.20      5.87 o
   6  15   2        5.61       -5.14      6.76 o
  -5  16   2       12.67        7.33      7.10 o
  -4  16   2        8.70        9.42      3.62 o
  -3  16   2       15.01       12.30     14.72 o
  -2  16   2        5.74       10.14     10.69 o
  -1  16   2        0.00        8.93     10.68 o
   0  16   2        0.55       10.01     14.72 o
   1  16   2        0.63       -1.55     13.55 o
   2  16   2        2.02      -12.52     12.52 o
   3  16   2        0.84       -2.82      4.59 o
   4  16   2       19.43       14.72      4.17 o
 -15   0   3       27.73       43.13      9.86 o
 -13   0   3       28.24       22.02      6.32 o
 -11   0   3      998.81     1020.42     15.63 o
  -9   0   3      198.32      204.61      5.21 o
  -7   0   3       31.52       27.31      1.85 o
  -5   0   3     2950.04     2961.15     28.43 o
  -3   0   3     7681.61     8148.17     70.04 o
  -1   0   3     4525.52     4688.33     41.80 o
   1   0   3     3674.55     4058.01     39.30 o
   3   0   3    28209.10    29946.15    284.56 o
   5   0   3     9855.56    10972.60    116.80 o
   7   0   3      230.18      199.76      4.95 o
   9   0   3     1367.46     1368.32     18.66 o
  11   0   3      427.28      391.55     11.50 o
  13   0   3        0.01       -4.65      5.59 o
  15   0   3       15.50        6.34      8.45 o
 -16   1   3       63.09       77.49      8.69 o
 -15   1   3        7.51        2.11      4.15 o
 -14   1   3        2.53       -3.61      3.61 o
 -13   1   3      104.00      105.38      5.05 o
 -12   1   3       59.56       49.23      3.44 o
 -11   1   3     1511.37     1568.40     16.46 o
 -10   1   3     2309.16     2310.48     21.14 o
  -9   1   3       31.21       31.23      1.97 o
  -8   1   3       46.71       32.53      1.67 o
  -7   1   3       39.17       11.49      1.27 o
  -6   1   3       95.09       59.15      1.55 o
  -5   1   3     1243.96     1277.70      9.11 o
  -4   1   3       40.68       23.30      0.91 o
  -3   1   3        0.40        0.53      0.40 o
  -2   1   3     4747.31     5167.19     33.13 o
  -1   1   3    19833.76    19662.96    116.92 o
   0   1   3    18661.91    18087.33    107.27 o
   1   1   3     2227.12     2242.29     14.91 o
   2   1   3     5225.66     5404.53     35.35 o
   3   1   3        0.00       -0.66      0.66 o
   4   1   3       21.95       31.58      1.37 o
   5   1   3      166.62      161.48      2.52 o
   6   1   3      250.42      239.92      3.35 o
   7   1   3      338.02      365.81      4.56 o
   8   1   3       69.09       77.32      2.58 o
   9   1   3       92.74       66.25      2.67 o
  10   1   3      360.84      376.71      6.57 o
  11   1   3       81.78       71.29      3.95 o
  12   1   3       19.78       21.21      3.78 o
  13   1   3        0.68        1.69      3.60 o
  14   1   3        0.78       -0.33      4.53 o
  15   1   3        0.01       -3.10      5.06 o
 -16   2   3       10.36        4.09      5.80 o
 -15   2   3        0.38       -3.91      3.91 o
 -14   2   3       23.58       23.47      3.86 o
 -13   2   3      149.86      154.93      6.74 o
 -12   2   3       33.86       19.21      3.27 o
 -11   2   3        4.18       -2.38      2.38 o
 -10   2   3       26.72       14.63      2.18 o
  -9   2   3       10.60       -1.56      1.56 o
  -8   2   3      369.58      396.33      4.53 o
  -7   2   3     1705.19     1865.05     14.30 o
  -6   2   3      281.77      249.23      3.04 o
  -5   2   3      254.19      226.94      2.73 o
  -4   2   3     2857.44     2779.70     20.35 o
  -3   2   3     2333.02     2446.61     16.80 o
  -2   2   3     1510.82     1463.70     10.19 o
  -1   2   3    28638.36    28167.76    200.30 o
   0   2   3     9503.88     9362.72     66.48 o
   1   2   3     1257.17     1396.94      9.93 o
   2   2   3     7265.22     7570.53     54.10 o
   3   2   3     2086.42     2292.93     16.94 o
   4   2   3        4.96        9.65      0.97 o
   5   2   3      618.83      768.20      7.14 o
   6   2   3       40.40       35.43      1.47 o
   7   2   3      352.22      328.27      4.26 o
   8   2   3      181.20      151.34      3.25 o
   9   2   3      627.71      612.14      8.02 o
  10   2   3        0.24       -2.34      2.34 o
  11   2   3       19.93       18.25      2.88 o
  12   2   3       30.79       26.15      3.40 o
  13   2   3        4.77        8.69      3.52 o
  14   2   3       42.94       47.12      5.32 o
  15   2   3        1.52       -4.81      4.81 o
 -16   3   3       24.94       39.94      7.22 o
 -15   3   3        0.47       -3.91      3.91 o
 -14   3   3        5.24       -2.51      3.23 o
 -13   3   3        7.64        2.69      3.07 o
 -12   3   3      191.59      214.22      5.57 o
 -11   3   3      215.01      241.60      5.62 o
 -10   3   3      304.76      276.45      5.60 o
  -9   3   3      457.22      463.22      5.30 o
  -8   3   3      410.94      430.58      4.83 o
  -7   3   3      956.03     1034.68      8.98 o
  -6   3   3      109.94      130.86      8.90 o
  -5   3   3      244.24      330.07      3.79 o
  -4   3   3      532.81      648.83      6.49 o
  -3   3   3     1727.12     1571.76     13.03 o
  -2   3   3     5403.12     5644.51     41.34 o
  -1   3   3     8500.70     9143.50     71.09 o
   0   3   3     5083.40     4999.00     42.87 o
   1   3   3     2483.15     2831.80     22.08 o
   2   3   3    12087.56    11899.65    102.75 o
   3   3   3     1263.25     1629.38     14.04 o
   4   3   3     2367.09     2614.28     20.33 o
   5   3   3       15.62       15.43      1.28 o
   6   3   3        4.60        5.46      1.21 o
   7   3   3     1084.79     1149.80     10.12 o
   8   3   3      284.25      299.80      4.31 o
   9   3   3        1.12       -2.04      2.04 o
  10   3   3     1146.77     1084.47     13.73 o
  11   3   3        7.10       -1.51      2.51 o
  12   3   3       12.84        8.30      2.94 o
  13   3   3        0.56       -3.12      3.12 o
  14   3   3       20.38       11.70      4.33 o
  15   3   3        6.99        6.36      4.70 o
 -16   4   3       19.41       10.68      4.40 o
 -15   4   3        0.23       -2.09      3.75 o
 -14   4   3       16.90       15.94      3.80 o
 -13   4   3       79.56       75.79      4.34 o
 -12   4   3        0.01       -2.52      2.52 o
 -11   4   3       77.90       65.78      3.13 o
 -10   4   3        4.60        6.44      2.25 o
  -9   4   3       96.10       78.37      2.50 o
  -8   4   3        2.93       -1.37      1.37 o
  -7   4   3        1.85        1.65      1.16 o
  -6   4   3      557.36      591.90      7.21 o
  -5   4   3        0.14       -0.94      1.03 o
  -4   4   3     2854.56     3096.18     24.95 o
  -3   4   3     1727.58     2139.82     18.42 o
  -2   4   3     1406.78     1717.77     14.77 o
  -1   4   3      352.68      448.19      5.44 o
   0   4   3      895.85      986.91      8.88 o
   1   4   3      172.69      174.85      2.39 o
   2   4   3      782.96      889.34      8.71 o
   3   4   3      217.71      202.87      3.14 o
   4   4   3     1813.36     1874.82     17.98 o
   5   4   3      139.00      121.97      2.70 o
   6   4   3      364.29      431.43      4.78 o
   7   4   3      348.62      439.55      5.23 o
   8   4   3      682.43      726.53      7.47 o
   9   4   3      274.81      276.34      5.12 o
  10   4   3      469.05      485.48      7.58 o
  11   4   3       76.63       64.51      3.49 o
  12   4   3       84.06       83.91      4.46 o
  13   4   3       13.42        8.95      3.74 o
  14   4   3        0.00        3.00      4.58 o
  15   4   3       20.75       19.41      5.71 o
 -15   5   3        2.79        5.64      5.50 o
 -14   5   3       59.91       77.15      7.10 o
 -13   5   3       31.63       25.93      3.21 o
 -12   5   3        0.91       -3.08      3.08 o
 -11   5   3       55.43       46.95      2.84 o
 -10   5   3      296.50      290.75      6.50 o
  -9   5   3      499.96      503.61      7.74 o
  -8   5   3        1.91       -0.70      1.57 o
  -7   5   3      523.20      645.17      8.63 o
  -6   5   3      465.33      454.37      7.04 o
  -5   5   3      109.47      103.38      2.41 o
  -4   5   3     2274.88     2520.50     21.07 o
  -3   5   3     1220.70     1284.79     11.43 o
  -2   5   3      102.65       95.79      2.05 o
  -1   5   3      263.78      276.33      3.81 o
   0   5   3     1401.28     1603.97     18.25 o
   1   5   3      567.55      731.88      8.11 o
   2   5   3     1077.45     1232.37     12.09 o
   3   5   3      481.40      494.26      5.59 o
   4   5   3       37.33       41.63      1.74 o
   5   5   3      571.34      612.47      7.31 o
   6   5   3      822.53      891.76     13.28 o
   7   5   3      752.79      812.15     11.05 o
   8   5   3        3.84        3.56      2.37 o
   9   5   3       82.86       88.46      3.74 o
  10   5   3       16.84       10.62      2.83 o
  11   5   3        5.92        3.73      2.62 o
  12   5   3        1.92        0.78      2.84 o
  13   5   3      118.41      136.37      7.12 o
  14   5   3       63.13       76.67      7.35 o
 -15   6   3       57.26       51.68      9.78 o
 -14   6   3        1.78       -5.65      6.19 o
 -13   6   3      139.22      146.96      9.46 o
 -12   6   3       10.24        7.30      4.34 o
 -11   6   3      229.34      237.33      8.81 o
 -10   6   3       49.14       44.61      4.88 o
  -9   6   3       25.23       15.01      2.89 o
  -8   6   3      427.59      462.34      6.97 o
  -7   6   3      117.41      120.41      3.14 o
  -6   6   3        0.77       -1.45      1.45 o
  -5   6   3      944.75     1018.53     10.14 o
  -4   6   3      745.96      897.23      8.51 o
  -3   6   3      225.63      237.42      3.48 o
  -2   6   3        1.95        0.80      1.15 o
  -1   6   3        1.27        0.74      1.02 o
   0   6   3      100.26      165.96      3.53 o
   1   6   3     1164.61     1267.74     14.64 o
   2   6   3      587.95      655.09      7.65 o
   3   6   3       14.64        7.16      0.93 o
   4   6   3      630.18      615.07      6.98 o
   5   6   3      303.91      347.70      5.00 o
   6   6   3      802.12      879.75     10.30 o
   7   6   3       25.64       19.85      2.22 o
   8   6   3      164.38      175.29      5.41 o
   9   6   3       65.21       81.94      7.45 o
  10   6   3      108.75      110.44      6.14 o
  11   6   3       37.62       39.55      5.06 o
  12   6   3        0.11        2.83      5.46 o
  13   6   3       15.83       15.85      7.45 o
  14   6   3        2.95       -2.45      6.92 o
 -15   7   3       70.15       96.53     11.06 o
 -14   7   3       58.38       48.31     10.70 o
 -13   7   3      149.38      151.29      9.48 o
 -12   7   3       23.18       26.75      5.34 o
 -11   7   3        4.26       -0.56      3.97 o
 -10   7   3      144.36      163.82      6.47 o
  -9   7   3      291.61      243.10      8.52 o
  -8   7   3      290.26      315.49      5.76 o
  -7   7   3       34.11       17.57      1.87 o
  -6   7   3        0.01       -1.33      1.33 o
  -5   7   3       20.74       18.78      1.38 o
  -4   7   3      354.15      398.50      5.35 o
  -3   7   3      416.60      443.80      5.25 o
  -2   7   3      797.48      717.74     12.73 o
  -1   7   3        5.44        6.54      1.44 o
   0   7   3      303.69      359.93      7.16 o
   1   7   3      248.76      237.88      6.52 o
   2   7   3      113.98       87.05      2.23 o
   3   7   3       26.25       30.16      1.73 o
   4   7   3      124.05      112.03      2.45 o
   5   7   3      391.18      420.34      5.53 o
   6   7   3      178.60      162.61      3.75 o
   7   7   3       20.60       20.93      2.48 o
   8   7   3       19.34       11.42      3.52 o
   9   7   3      101.86       87.55      5.55 o
  10   7   3        0.01       -3.82      3.82 o
  11   7   3       44.60       58.43      5.99 o
  12   7   3        4.25        5.96      5.77 o
  13   7   3       24.35       39.24      8.58 o
 -14   8   3       51.97       58.78      9.49 o
 -13   8   3       68.12       68.37      7.55 o
 -12   8   3       66.80       73.11      5.84 o
 -11   8   3       27.10       32.90      4.61 o
 -10   8   3        0.33       -3.73      3.73 o
  -9   8   3      179.40      157.70      6.44 o
  -8   8   3      330.37      301.43      5.88 o
  -7   8   3        2.42       -2.00      2.00 o
  -6   8   3      469.87      435.95      5.82 o
  -5   8   3       45.23       39.51      1.96 o
  -4   8   3      410.59      445.22      5.86 o
  -3   8   3       97.64      105.18      3.00 o
  -2   8   3       17.05        9.39      1.73 o
  -1   8   3       86.08       59.71      2.66 o
   0   8   3      351.37      385.06      7.62 o
   1   8   3       40.21       49.77      2.62 o
   2   8   3       59.24       64.00      2.18 o
   3   8   3      990.35      998.62     11.38 o
   4   8   3      211.42      228.27      4.50 o
   5   8   3       16.89       18.83      1.67 o
   6   8   3       33.88       33.75      2.25 o
   7   8   3      123.66      147.03      4.46 o
   8   8   3        0.58        1.22      3.51 o
   9   8   3       20.95       13.09      4.19 o
  10   8   3        1.43        4.35      4.22 o
  11   8   3       26.88       30.14      5.41 o
  12   8   3        6.60       -3.21      6.55 o
  13   8   3        3.27        2.25      7.11 o
 -13   9   3       32.81       36.96      6.49 o
 -12   9   3       59.90       88.17      6.67 o
 -11   9   3       19.04       19.21      4.26 o
 -10   9   3       63.87       56.42      4.78 o
  -9   9   3       18.63       19.43      3.78 o
  -8   9   3       46.99       33.89      3.56 o
  -7   9   3        0.35       -2.13      2.13 o
  -6   9   3      621.10      659.81     10.03 o
  -5   9   3        0.98       -1.74      1.74 o
  -4   9   3       84.48       86.20      3.36 o
  -3   9   3       13.91       17.63      1.75 o
  -2   9   3       56.72       56.06      5.63 o
  -1   9   3       23.52       19.76      6.27 o
   0   9   3      126.88      104.50      9.31 o
   1   9   3      167.29      148.53      4.57 o
   2   9   3      153.73      170.14      3.99 o
   3   9   3      253.89      244.78      4.95 o
   4   9   3      281.62      302.22      6.83 o
   5   9   3       80.89       66.66      3.20 o
   6   9   3      112.65      111.58      4.12 o
   7   9   3       14.39       15.33      2.52 o
   8   9   3        2.27        2.73      3.48 o
   9   9   3       20.48       23.72      4.39 o
  10   9   3       15.17       11.53      4.30 o
  11   9   3        1.11        2.30      5.07 o
  12   9   3       56.96       64.46      7.68 o
 -13  10   3        1.10        9.45      7.72 o
 -12  10   3       21.99       24.49      4.99 o
 -11  10   3       82.29      111.05      7.02 o
 -10  10   3       41.52       54.40      4.53 o
  -9  10   3       38.67       42.91      3.04 o
  -8  10   3      290.84      288.81     10.99 o
  -7  10   3       32.49       15.19      3.54 o
  -6  10   3       28.38       17.55      2.98 o
  -5  10   3       20.92       11.20      3.18 o
  -4  10   3        3.10        0.50      2.48 o
  -3  10   3       96.81      128.77      3.59 o
  -2  10   3      533.00      557.02     16.31 o
  -1  10   3       42.15       31.64      7.21 o
   0  10   3       50.62       65.85      8.73 o
   1  10   3       56.08       62.68      4.09 o
   2  10   3       30.13       28.93      1.91 o
   3  10   3      109.54      139.33      4.71 o
   4  10   3       24.40       22.10      2.19 o
   5  10   3       50.76       64.33      3.28 o
   6  10   3        8.13        6.47      3.78 o
   7  10   3        6.14       -4.00      5.34 o
   8  10   3        2.66       -1.47      2.25 o
   9  10   3        3.38        0.54      4.45 o
  10  10   3       71.46       74.44      6.94 o
  11  10   3        0.39        1.43      4.85 o
  12  10   3       15.46       12.56      5.98 o
 -12  11   3        3.40        9.62      4.48 o
 -11  11   3       39.68       47.44      4.74 o
 -10  11   3       34.16       36.56      9.11 o
  -9  11   3       13.11       16.84      4.90 o
  -8  11   3        4.49        0.28      4.13 o
  -7  11   3       11.36        7.61      3.38 o
  -6  11   3       52.59       56.96      4.91 o
  -5  11   3       24.35       28.71      3.92 o
  -4  11   3      326.39      333.92      8.10 o
  -3  11   3      116.99      110.32      5.43 o
  -2  11   3        5.84        7.74      7.09 o
  -1  11   3        8.28        3.77      6.55 o
   0  11   3        0.01       -1.01      6.44 o
   1  11   3       10.97       24.56     10.75 o
   2  11   3      227.26      230.76      5.68 o
   3  11   3      138.07      123.06      5.35 o
   4  11   3       64.21       55.07      4.37 o
   5  11   3        2.07       -0.18      3.71 o
   6  11   3       35.74       17.53      3.91 o
   7  11   3       53.91       38.96      5.93 o
   8  11   3       14.95       11.11      5.80 o
   9  11   3      158.16      184.81      7.92 o
  10  11   3       27.65       33.26      5.21 o
  11  11   3        0.20        2.01      4.56 o
 -11  12   3        1.50       -0.36      8.40 o
 -10  12   3        4.33        7.56      5.19 o
  -9  12   3        3.81       10.66      4.84 o
  -8  12   3       16.71       12.43      5.08 o
  -7  12   3       58.94       66.84      6.50 o
  -6  12   3      240.09      234.76      8.72 o
  -5  12   3      100.14       85.54      5.06 o
  -4  12   3       69.33       87.99      4.46 o
  -3  12   3      103.47      122.43     12.57 o
  -2  12   3        4.47       -2.30      7.09 o
  -1  12   3      123.56      108.74     33.47 o
   0  12   3       60.50       58.90     18.23 o
   1  12   3       16.39       10.53     11.22 o
   2  12   3        5.71        7.23     11.14 o
   3  12   3       97.97      101.84      4.90 o
   4  12   3        0.33       -3.29      3.29 o
   5  12   3        1.91       -3.82      3.82 o
   6  12   3       78.85       61.35      6.34 o
   7  12   3        6.64        3.71      4.88 o
   8  12   3        2.03       -4.99      5.37 o
   9  12   3        1.63       -1.90      6.01 o
  10  12   3        6.89        2.30     11.64 o
 -10  13   3        6.88        6.02      8.15 o
  -9  13   3       16.57       10.60      7.87 o
  -8  13   3       49.31       57.00      8.46 o
  -7  13   3        0.85       -3.45      6.13 o
  -6  13   3        0.62        0.49      4.01 o
  -5  13   3        0.68        1.74      5.34 o
  -4  13   3        1.46        4.51      3.13 o
  -3  13   3        2.50        2.42      4.98 o
  -2  13   3       72.77       63.76     10.92 o
  -1  13   3      224.82      202.38     15.83 o
   0  13   3       48.42       53.95     15.02 o
   1  13   3       11.40       23.18     11.83 o
   2  13   3       31.42       27.34      5.68 o
   3  13   3       18.95       22.43      3.44 o
   4  13   3        9.41        7.52      4.17 o
   5  13   3       31.30       44.07      5.94 o
   6  13   3        5.31        0.37      6.35 o
   7  13   3       43.62       46.88      8.28 o
   8  13   3        1.81       -6.83      6.83 o
   9  13   3        1.78        6.78      8.13 o
  -9  14   3       19.99       36.61      8.82 o
  -8  14   3        2.10       -0.69      7.28 o
  -7  14   3       21.05       20.44      7.25 o
  -6  14   3        1.62       -0.45      4.19 o
  -5  14   3        0.76        3.95      3.75 o
  -4  14   3        9.57        5.00      3.41 o
  -3  14   3        0.00       -6.01      6.01 o
  -2  14   3       42.97       33.08     10.26 o
  -1  14   3        0.42       -0.15      8.39 o
   0  14   3       64.77       54.98     15.97 o
   1  14   3        7.84       10.10     12.13 o
   2  14   3       39.61       41.66      5.03 o
   3  14   3        0.03       -3.10      3.19 o
   4  14   3        1.47        5.01      3.77 o
   5  14   3       31.63       32.67      5.56 o
   6  14   3       31.20       38.36      7.67 o
   7  14   3        7.51       -0.98      7.28 o
   8  14   3        1.16       -7.31      7.31 o
  -7  15   3        2.77        5.86      7.86 o
  -6  15   3        3.74        5.86      6.29 o
  -5  15   3       10.23        9.75      3.95 o
  -4  15   3        8.09        5.57      3.37 o
  -3  15   3        8.48       12.35      9.91 o
  -2  15   3       11.18        7.38      9.97 o
  -1  15   3        0.00        3.54     13.68 o
   0  15   3        0.40        1.29     13.42 o
   1  15   3       16.29       48.25     16.62 o
   2  15   3        0.51        2.54      5.70 o
   3  15   3       82.60       77.46      4.72 o
   4  15   3        0.11        6.37      3.93 o
   5  15   3        9.02        8.94      7.39 o
   6  15   3       13.63       14.48      7.45 o
  -5  16   3        7.00        7.56      5.78 o
  -4  16   3        0.72       -0.41      3.49 o
  -3  16   3        2.30       -7.64     11.33 o
  -2  16   3        3.64        4.42     10.24 o
  -1  16   3       19.79       58.39     18.69 o
   0  16   3       13.68        9.62     15.84 o
   1  16   3       34.78       28.40     16.44 o
   2  16   3        0.08        1.42      6.02 o
   3  16   3        2.75        4.22      3.68 o
 -16   0   4      177.43      196.45     21.54 o
 -14   0   4       56.01       61.34      8.42 o
 -12   0   4      528.37      553.97     12.73 o
 -10   0   4      451.21      458.24      8.68 o
  -8   0   4      445.23      464.79      7.59 o
  -6   0   4      319.50      305.59      5.37 o
  -4   0   4     1071.84      991.08      9.99 o
  -2   0   4      617.70      461.65      5.12 o
   0   0   4     1019.09      948.09      9.08 o
   2   0   4     6274.25     6509.06     62.88 o
   4   0   4      216.13      212.60      4.23 o
   6   0   4     9223.09    10118.55    107.37 o
   8   0   4       13.22       20.27      2.62 o
  10   0   4      493.80      472.77     10.46 o
  12   0   4      109.02      121.35      8.18 o
  14   0   4        7.84       21.34      9.52 o
 -16   1   4       21.46       18.28      5.96 o
 -15   1   4       12.34       21.65      4.70 o
 -14   1   4       71.28       86.10      5.46 o
 -13   1   4      111.58      119.03      5.58 o
 -12   1   4        4.57        5.28      2.94 o
 -11   1   4      714.33      744.13      9.57 o
 -10   1   4     1226.06     1222.58     12.50 o
  -9   1   4      111.20      105.17      2.79 o
  -8   1   4        0.55       -1.23      1.23 o
  -7   1   4      559.70      589.05      5.87 o
  -6   1   4     2947.93     3034.27     21.25 o
  -5   1   4      164.37      139.26      2.04 o
  -4   1   4     2767.76     2962.55     19.92 o
  -3   1   4     3033.61     2920.63     18.13 o
  -2   1   4     5654.05     5625.56     34.80 o
  -1   1   4      839.64      754.54      5.02 o
   0   1   4     2259.58     2145.28     13.32 o
   1   1   4    11491.78    12413.14     77.36 o
   2   1   4     1461.67     1579.72     10.92 o
   3   1   4       27.90       26.66      0.98 o
   4   1   4      873.31      898.13      6.95 o
   5   1   4      773.26      875.71      7.31 o
   6   1   4      867.90      882.58      7.96 o
   7   1   4      868.00      899.22      8.53 o
   8   1   4        9.09       22.23      1.99 o
   9   1   4        1.97       -1.82      1.82 o
  10   1   4        1.02       -1.59      2.28 o
  11   1   4      107.07      108.07      4.82 o
  12   1   4       31.62       26.39      4.04 o
  13   1   4        0.51       -0.94      3.58 o
  14   1   4        0.38       -4.47      4.47 o
  15   1   4        0.95        4.15      5.32 o
 -16   2   4       21.22        7.12      6.11 o
 -15   2   4        1.35       -3.94      3.94 o
 -14   2   4        1.87        0.72      3.26 o
 -13   2   4      343.18      370.50      8.15 o
 -12   2   4        0.15       -2.86      2.86 o
 -11   2   4      103.04       98.44      3.89 o
 -10   2   4      253.64      253.68      4.89 o
  -9   2   4     1766.17     1805.88     15.89 o
  -8   2   4       64.54       55.52      1.79 o
  -7   2   4       10.09       -0.99      1.17 o
  -6   2   4       47.96       45.21      1.52 o
  -5   2   4      584.37      640.14      5.52 o
  -4   2   4     3672.77     3711.33     25.24 o
  -3   2   4        2.24       -0.54      0.54 o
  -2   2   4     8901.77     8975.17     58.77 o
  -1   2   4    15551.50    16591.57    102.42 o
   0   2   4    20633.56    19457.95    121.87 o
   1   2   4     1082.66     1216.57      9.03 o
   2   2   4      154.88      166.71      2.01 o
   3   2   4      414.10      478.91      4.41 o
   4   2   4      182.93      233.31      2.93 o
   5   2   4      395.50      553.21      5.47 o
   6   2   4      590.81      703.27      6.66 o
   7   2   4       52.28       60.92      2.03 o
   8   2   4      132.64      133.46      2.94 o
   9   2   4       49.38       46.33      2.84 o
  10   2   4      679.92      695.01     10.15 o
  11   2   4        0.25       -2.68      2.68 o
  12   2   4        4.39        5.46      3.09 o
  13   2   4       20.94        6.31      3.80 o
  14   2   4        9.47       -1.72      4.11 o
  15   2   4        1.98        2.97      5.31 o
 -16   3   4        2.09       -4.45      4.52 o
 -15   3   4       11.75        8.05      4.21 o
 -14   3   4       18.09       16.24      3.43 o
 -13   3   4        0.50       -3.11      3.11 o
 -12   3   4       19.40        7.67      2.79 o
 -11   3   4        0.05       -2.32      2.32 o
 -10   3   4        0.06       -2.11      2.11 o
  -9   3   4      401.14      432.48      5.27 o
  -8   3   4     1664.68     1715.60     14.49 o
  -7   3   4     1259.04     1368.43     11.22 o
  -6   3   4     2307.51     2534.39     20.05 o
  -5   3   4       10.27       15.55      1.05 o
  -4   3   4      325.17      353.84      3.54 o
  -3   3   4       69.00       53.52      1.60 o
  -2   3   4    15094.49    16148.87    119.07 o
  -1   3   4     4866.70     4750.49     35.49 o
   0   3   4     2376.69     2479.07     19.33 o
   1   3   4      192.93      220.07      2.61 o
   2   3   4     4169.80     4369.97     39.65 o
   3   3   4     4371.53     4685.90     37.47 o
   4   3   4      371.50      399.29      4.28 o
   5   3   4     1390.99     1375.53     11.06 o
   6   3   4      677.38      712.78      6.67 o
   7   3   4        0.44       -0.64      1.35 o
   8   3   4       38.64       37.98      2.02 o
   9   3   4      186.85      149.23      4.21 o
  10   3   4        7.19        7.65      2.70 o
  11   3   4       57.36       56.70      3.49 o
  12   3   4        5.92        0.74      2.93 o
  13   3   4        0.13        4.98      3.61 o
  14   3   4       12.55       19.36      4.13 o
  15   3   4       81.97      101.25      8.91 o
 -16   4   4        0.15       -4.00      4.00 o
 -15   4   4        8.20       -1.20      4.11 o
 -14   4   4       59.82       73.58      5.60 o
 -13   4   4       48.92       50.11      3.85 o
 -12   4   4      106.50      107.16      3.99 o
 -11   4   4      161.57      155.95      4.33 o
 -10   4   4       22.76       28.65      2.39 o
  -9   4   4      102.48      102.26      2.69 o
  -8   4   4      228.24      232.34      3.66 o
  -7   4   4       23.39       28.35      1.42 o
  -6   4   4      476.41      481.59      6.02 o
  -5   4   4      373.81      486.66      6.30 o
  -4   4   4        3.33        5.17      1.09 o
  -3   4   4     2372.23     2439.58     20.29 o
  -2   4   4       19.29       12.91      0.88 o
  -1   4   4     4103.43     4265.66     34.55 o
   0   4   4      397.02      446.32      4.52 o
   1   4   4     2430.62     2448.94     20.80 o
   2   4   4        9.86       32.74      1.27 o
   3   4   4       94.21      151.67      2.77 o
   4   4   4        0.03       -0.95      0.95 o
   5   4   4        0.01       -1.02      1.02 o
   6   4   4       33.16       35.11      1.54 o
   7   4   4        0.02       -1.34      1.34 o
   8   4   4      111.80      106.50      2.89 o
   9   4   4      424.22      424.79      6.48 o
  10   4   4        8.37       22.94      2.64 o
  11   4   4       24.35       21.03      2.76 o
  12   4   4       95.55       89.03      4.65 o
  13   4   4       12.74       12.10      3.91 o
  14   4   4      145.51      225.98     10.25 o
 -15   5   4        3.33        9.57      5.64 o
 -14   5   4        3.22        0.49      4.22 o
 -13   5   4       11.56       10.35      2.92 o
 -12   5   4      185.09      194.70      5.44 o
 -11   5   4       93.37      103.23      3.66 o
 -10   5   4       54.69       58.70      3.42 o
  -9   5   4      182.37      154.08      4.22 o
  -8   5   4       36.06       34.33      2.58 o
  -7   5   4       30.62       27.14      2.13 o
  -6   5   4     1207.60     1212.45     12.12 o
  -5   5   4      118.72      137.15      2.64 o
  -4   5   4      100.93       85.99      1.97 o
  -3   5   4      243.01      272.14      3.35 o
  -2   5   4     1388.48     1726.11     14.48 o
  -1   5   4     1738.99     1836.90     16.98 o
   0   5   4     3268.94     3394.31     36.91 o
   1   5   4      176.02      159.49      2.39 o
   2   5   4     1120.56     1038.14      9.81 o
   3   5   4       81.62       71.43      1.94 o
   4   5   4      587.19      707.25      7.92 o
   5   5   4       53.51       66.57      2.31 o
   6   5   4       68.24       63.40      3.39 o
   7   5   4        0.01       -1.84      1.84 o
   8   5   4       48.72       41.44      3.35 o
   9   5   4      107.33      103.49      3.87 o
  10   5   4      100.00      115.87      4.35 o
  11   5   4        9.27        9.74      2.79 o
  12   5   4      102.51      109.59      4.77 o
  13   5   4       29.21       36.72      6.33 o
  14   5   4        2.77        9.61      5.76 o
 -15   6   4       30.62       34.89      9.54 o
 -14   6   4      235.02      309.67     17.41 o
 -13   6   4       12.26       23.61      5.81 o
 -12   6   4       34.43       27.42      4.91 o
 -11   6   4       24.65       28.46      4.43 o
 -10   6   4       15.16        5.08      3.32 o
  -9   6   4       10.25        8.99      2.58 o
  -8   6   4      520.26      535.87      7.32 o
  -7   6   4        9.01        6.90      1.76 o
  -6   6   4      328.70      382.30      5.21 o
  -5   6   4        6.80       -1.17      1.17 o
  -4   6   4      390.07      424.23      4.93 o
  -3   6   4      111.66      191.94      2.63 o
  -2   6   4     1335.34     1349.12     12.88 o
  -1   6   4      494.39      535.57      5.84 o
   0   6   4       17.25        9.59      1.15 o
   1   6   4      277.76      306.24      4.01 o
   2   6   4     1129.51     1290.88     12.75 o
   3   6   4       35.98       35.84      1.53 o
   4   6   4      576.31      493.34      6.06 o
   5   6   4        1.53       -1.53      1.53 o
   6   6   4       74.47       71.46      2.73 o
   7   6   4      384.73      422.76      6.69 o
   8   6   4      177.75      189.92      5.70 o
   9   6   4        2.48        6.74      3.73 o
  10   6   4        9.81       10.62      4.47 o
  11   6   4        0.86        2.65      4.47 o
  12   6   4       38.63       57.58      7.54 o
  13   6   4       28.52       16.81     11.91 o
  14   6   4       48.11       74.11     12.82 o
 -15   7   4       64.26       91.84     10.81 o
 -14   7   4        4.73        6.33      6.91 o
 -13   7   4       45.36       38.72      6.69 o
 -12   7   4       47.85       45.30      5.01 o
 -11   7   4       11.92       16.81      4.07 o
 -10   7   4      363.66      361.30      9.25 o
  -9   7   4        1.32       -2.86      2.86 o
  -8   7   4       39.81       37.57      2.59 o
  -7   7   4      281.33      310.71      4.95 o
  -6   7   4      213.49      205.39      3.77 o
  -5   7   4        0.30       -1.05      1.05 o
  -4   7   4       68.44       54.40      1.98 o
  -3   7   4       59.92       67.06      1.87 o
  -2   7   4      223.72      212.67      3.27 o
  -1   7   4       31.62       25.51      1.80 o
   0   7   4       31.01       29.82      1.66 o
   1   7   4      103.43       97.90      2.12 o
   2   7   4       80.25       78.01      2.19 o
   3   7   4      393.32      450.04      5.42 o
   4   7   4      207.51      268.51      3.94 o
   5   7   4       87.87       91.83      2.69 o
   6   7   4      170.04      150.50      3.77 o
   7   7   4      900.82      908.38     12.10 o
   8   7   4       22.46       23.66      3.94 o
   9   7   4        0.50        0.65      3.62 o
  10   7   4        1.48        5.20      4.26 o
  11   7   4        6.57       12.93      4.89 o
  12   7   4      105.47      127.97     11.39 o
  13   7   4        3.82       15.35      7.40 o
 -14   8   4       89.39      101.45      9.87 o
 -13   8   4        9.78        7.11      5.73 o
 -12   8   4      131.05      149.54      7.16 o
 -11   8   4       21.56       12.44      4.33 o
 -10   8   4        0.30       -3.39      3.39 o
  -9   8   4        1.05       -3.65      3.65 o
  -8   8   4       44.75       34.43      2.75 o
  -7   8   4      275.41      280.26      5.07 o
  -6   8   4       10.85        2.79      1.29 o
  -5   8   4      195.82      176.66      3.73 o
  -4   8   4        0.51       -1.19      1.19 o
  -3   8   4      231.56      241.63      3.70 o
  -2   8   4       47.81       48.03      2.31 o
  -1   8   4      141.41      166.28      5.39 o
   0   8   4      161.68      189.61      5.26 o
   1   8   4        8.00        6.07      1.39 o
   2   8   4      118.37      143.65      2.99 o
   3   8   4       31.31       38.26      1.97 o
   4   8   4        3.73        8.13      1.25 o
   5   8   4       58.93       40.02      1.92 o
   6   8   4      114.97      126.51      3.49 o
   7   8   4        0.00        2.55      2.24 o
   8   8   4       67.31       67.94      5.20 o
   9   8   4       80.63       92.47      6.09 o
  10   8   4       24.89       23.00      4.81 o
  11   8   4       53.28       53.73      6.85 o
  12   8   4        0.54        6.60      6.00 o
  13   8   4        8.26       -5.57      6.74 o
 -14   9   4        0.94       12.98      9.48 o
 -13   9   4        3.65        9.58      5.46 o
 -12   9   4       21.16       29.19      5.29 o
 -11   9   4        0.93        5.34      3.73 o
 -10   9   4        8.67       -1.35      3.46 o
  -9   9   4      297.59      316.91      9.24 o
  -8   9   4      194.11      204.80      6.13 o
  -7   9   4       39.17       32.96      2.71 o
  -6   9   4      161.10      151.50      4.74 o
  -5   9   4      341.32      333.72      5.80 o
  -4   9   4       11.75        5.42      1.64 o
  -3   9   4        0.06       -0.45      1.50 o
  -2   9   4       43.77       38.29      2.63 o
  -1   9   4      318.43      351.60      7.54 o
   0   9   4      334.04      334.39     11.27 o
   1   9   4      283.94      313.41      5.65 o
   2   9   4       89.16       80.39      2.79 o
   3   9   4      249.39      256.51      4.96 o
   4   9   4        0.03        0.97      2.05 o
   5   9   4      189.58      218.98      6.00 o
   6   9   4      275.50      269.83      5.45 o
   7   9   4      402.92      450.51      8.81 o
   8   9   4       44.53       30.13      4.34 o
   9   9   4      104.52      117.65      6.40 o
  10   9   4       64.36       89.39      6.32 o
  11   9   4        1.88       10.50      5.27 o
  12   9   4        2.18       -5.32      5.64 o
 -13  10   4        7.75       14.60      7.16 o
 -12  10   4       14.35       16.93      5.09 o
 -11  10   4        1.15        3.59      3.73 o
 -10  10   4        8.33        8.50      3.60 o
  -9  10   4       10.68        5.76      2.42 o
  -8  10   4        2.65       -0.47      4.34 o
  -7  10   4      172.00      152.90      5.64 o
  -6  10   4      407.53      373.10      8.71 o
  -5  10   4      198.95      207.58      5.14 o
  -4  10   4      328.66      333.50      6.56 o
  -3  10   4      309.50      344.84      5.83 o
  -2  10   4       11.01        7.33      2.11 o
  -1  10   4      372.92      426.77     10.09 o
   0  10   4       22.23       14.19      2.62 o
   1  10   4     1047.71      979.66     15.23 o
   2  10   4      269.07      269.51      5.22 o
   3  10   4        0.18        1.37      2.49 o
   4  10   4        1.60       -0.71      2.07 o
   5  10   4      251.89      224.84      7.52 o
   6  10   4        0.65        0.96      3.82 o
   7  10   4        0.57       -3.31      3.31 o
   8  10   4        6.22        4.68      3.29 o
   9  10   4        0.14       -0.78      3.67 o
  10  10   4       16.74       17.25      5.06 o
  11  10   4        0.26       -0.06      5.06 o
  12  10   4        0.28        1.38     17.82 o
 -12  11   4       19.55       29.74      5.02 o
 -11  11   4       11.07       16.51      4.23 o
 -10  11   4       10.34        9.76      5.20 o
  -9  11   4        2.15        3.74      4.55 o
  -8  11   4       78.78       85.21      5.67 o
  -7  11   4      158.64      213.50      7.66 o
  -6  11   4        0.23        2.44      3.89 o
  -5  11   4       70.66       66.44      5.27 o
  -4  11   4       49.78       48.36      3.84 o
  -3  11   4      109.43      107.71      4.00 o
  -2  11   4        5.24        4.68      3.33 o
  -1  11   4       43.52       31.95      8.21 o
   0  11   4       57.81       57.66     13.38 o
   1  11   4       28.80       27.45      2.53 o
   2  11   4       57.67       35.73      3.25 o
   3  11   4       66.41       51.16      3.95 o
   4  11   4       68.95       53.35      4.60 o
   5  11   4        9.48        0.88      3.20 o
   6  11   4       25.16       16.72      4.39 o
   7  11   4        3.98        0.83      5.69 o
   8  11   4       16.23       12.57      6.70 o
   9  11   4       12.57        7.95      4.50 o
  10  11   4       15.60        5.06      5.97 o
  11  11   4        0.70       -4.58      4.58 o
 -11  12   4       35.84       51.42      9.67 o
 -10  12   4       26.42       38.15      5.64 o
  -9  12   4        5.25        0.51      4.68 o
  -8  12   4       72.47       79.20      6.45 o
  -7  12   4       36.63       59.08      6.25 o
  -6  12   4      122.70      152.32      9.21 o
  -5  12   4       27.30       27.58      3.86 o
  -4  12   4       19.72       11.54      3.24 o
  -3  12   4        1.40        1.23      2.74 o
  -2  12   4       50.10       40.50     10.29 o
  -1  12   4      150.88      148.53     13.11 o
   0  12   4       14.47       17.35     11.48 o
   1  12   4      210.85      191.43     26.48 o
   2  12   4        1.14        1.40      2.79 o
   3  12   4       40.16       47.56      4.08 o
   4  12   4       26.33       31.84      4.17 o
   5  12   4       11.83        7.61      4.09 o
   6  12   4        7.82        9.08      4.52 o
   7  12   4       32.29       26.57      5.88 o
   8  12   4        2.90       -2.23      6.02 o
   9  12   4        2.80        7.76      6.49 o
  10  12   4        0.63       -2.25      8.52 o
 -10  13   4        2.77        8.63      8.32 o
  -9  13   4       56.77       46.49      8.98 o
  -8  13   4        2.15       -4.98      6.98 o
  -7  13   4        2.90        4.26      6.90 o
  -6  13   4        0.44       -2.35      3.90 o
  -5  13   4       56.16       47.95      4.04 o
  -4  13   4       12.71        5.82      3.21 o
  -3  13   4       11.99       10.39      2.95 o
  -2  13   4        0.01       -7.55      7.55 o
  -1  13   4        7.20       16.70     12.73 o
   0  13   4       14.77       27.49     12.86 o
   1  13   4        0.41        1.36      4.63 o
   2  13   4        4.13        2.70      2.86 o
   3  13   4        1.12        5.73      3.38 o
   4  13   4        0.05       -1.11      3.69 o
   5  13   4        0.08       -1.34      4.12 o
   6  13   4       40.01       38.77      7.59 o
   7  13   4       23.89       19.87      7.79 o
   8  13   4        9.35        5.43      7.63 o
   9  13   4       15.10        5.47      8.65 o
  -9  14   4        0.49        0.85      7.91 o
  -8  14   4       13.94       17.45      7.59 o
  -7  14   4        2.08        7.06      6.74 o
  -6  14   4        0.04       -3.11      4.69 o
  -5  14   4        0.16       -1.29      5.42 o
  -4  14   4       16.34       11.13      3.50 o
  -3  14   4        0.09       -0.74      2.86 o
  -2  14   4        1.12        6.14      8.77 o
  -1  14   4        1.19       12.47     12.77 o
   0  14   4       48.90       48.85     15.32 o
   1  14   4        6.26        9.62     12.52 o
   2  14   4       10.56       11.75      3.25 o
   3  14   4        1.79        4.59      3.56 o
   4  14   4        6.51        5.36      4.01 o
   5  14   4        2.71       -3.34      6.10 o
   6  14   4        9.11        0.71      6.97 o
   7  14   4        1.27       -2.92      8.13 o
  -7  15   4        5.19        0.17      7.01 o
  -6  15   4        0.45       -1.39      6.21 o
  -5  15   4       13.62       14.02      4.05 o
  -4  15   4        2.64        2.61      3.78 o
  -3  15   4        1.54        3.67      4.19 o
  -2  15   4        3.49       22.36     14.72 o
  -1  15   4       10.15       13.85     14.54 o
   0  15   4       43.48       33.45     16.44 o
   1  15   4        0.05       -5.61     12.77 o
   2  15   4        7.37        8.36      4.90 o
   3  15   4        0.32       -2.69      3.72 o
   4  15   4       58.98       60.28      5.94 o
   5  15   4       15.88       23.66      7.19 o
   6  15   4        0.18       -6.76     12.36 o
  -4  16   4       10.24       13.80      3.83 o
  -3  16   4        2.75        6.42      4.45 o
  -2  16   4        0.70       11.22     15.84 o
  -1  16   4       28.33       46.78     17.82 o
   0  16   4        0.04        0.73     14.41 o
   1  16   4       10.72        3.71     15.15 o
   2  16   4        4.05        0.26      3.84 o
   3  16   4       48.12       55.59      4.88 o
 -15   0   5       36.48       40.45      8.08 o
 -13   0   5       10.67        4.53      3.84 o
 -11   0   5     4247.66     4401.53     49.48 o
  -9   0   5      107.17      105.41      3.54 o
  -7   0   5      111.30      110.39      2.94 o
  -5   0   5      331.89      395.25      5.79 o
  -3   0   5      907.32      901.34      9.44 o
  -1   0   5     4219.32     4140.20     37.21 o
   1   0   5     1267.90     1159.14     11.68 o
   3   0   5     8605.09     9195.22     88.61 o
   5   0   5     1967.82     2280.82     24.99 o
   7   0   5     5909.72     6161.15     66.82 o
   9   0   5       30.33       39.18      3.79 o
  11   0   5      100.91       80.98      6.03 o
  13   0   5        0.44       -2.92      5.76 o
 -16   1   5        9.03        3.49      5.26 o
 -15   1   5        0.29       -3.97      3.97 o
 -14   1   5       28.55       20.47      4.20 o
 -13   1   5       13.12        7.87      3.58 o
 -12   1   5      274.71      287.73      7.07 o
 -11   1   5      219.41      232.27      5.65 o
 -10   1   5      260.36      257.05      5.68 o
  -9   1   5      265.41      246.58      4.45 o
  -8   1   5        0.31       -1.31      1.31 o
  -7   1   5      302.74      297.24      3.71 o
  -6   1   5     1251.57     1352.14     10.47 o
  -5   1   5        0.03       -0.78      0.78 o
  -4   1   5      317.79      295.54      2.65 o
  -3   1   5        7.52       18.30      0.88 o
  -2   1   5        8.51        7.53      0.59 o
  -1   1   5     1047.18     1076.19      7.05 o
   0   1   5      189.22      174.41      1.75 o
   1   1   5     1267.30     1222.89      8.30 o
   2   1   5       33.31       17.97      0.85 o
   3   1   5      483.88      595.04      5.01 o
   4   1   5       19.09       10.34      1.10 o
   5   1   5       37.84       20.15      1.37 o
   6   1   5      716.69      726.93      7.00 o
   7   1   5      342.01      373.09      5.21 o
   8   1   5      289.87      308.44      5.04 o
   9   1   5      841.74      749.45      9.16 o
  10   1   5       90.11       56.77      3.30 o
  11   1   5       26.37       12.82      3.59 o
  12   1   5      118.10      123.39      5.82 o
  13   1   5        4.88        4.59      3.85 o
  14   1   5       18.35       20.83      5.58 o
 -16   2   5       63.32       72.46      7.72 o
 -15   2   5       81.89       91.03      7.10 o
 -14   2   5        0.19       -3.78      3.78 o
 -13   2   5        0.15       -0.32      3.02 o
 -12   2   5        0.44       -2.82      2.82 o
 -11   2   5        5.01        4.93      2.66 o
 -10   2   5       45.33       47.87      2.55 o
  -9   2   5        0.60       -1.74      1.74 o
  -8   2   5       34.28       37.92      1.62 o
  -7   2   5      293.27      308.16      3.84 o
  -6   2   5     2195.68     2424.67     17.95 o
  -5   2   5      559.07      625.62      5.35 o
  -4   2   5      384.63      319.67      3.11 o
  -3   2   5      267.97      289.22      2.69 o
  -2   2   5     1075.49      972.47      6.83 o
  -1   2   5       24.43       10.51      0.63 o
   0   2   5     5435.84     5316.16     34.35 o
   1   2   5      199.54      117.52      1.61 o
   2   2   5     2816.11     3109.45     22.70 o
   3   2   5      244.32      278.77      3.14 o
   4   2   5     2406.27     2685.13     20.10 o
   5   2   5      259.95      247.11      3.31 o
   6   2   5      340.37      329.15      4.04 o
   7   2   5      336.67      401.00      5.06 o
   8   2   5      645.97      577.29      7.71 o
   9   2   5       56.91       67.95      3.35 o
  10   2   5       42.59       42.86      3.26 o
  11   2   5       34.06       39.72      3.50 o
  12   2   5        0.14       -0.95      3.06 o
  13   2   5       35.59       32.58      4.85 o
  14   2   5       46.98       63.32      6.57 o
 -16   3   5        0.69       -4.74      4.74 o
 -15   3   5        5.68        5.51      4.04 o
 -14   3   5       29.38       33.93      3.68 o
 -13   3   5       34.68       44.20      3.73 o
 -12   3   5        3.33       -2.52      2.52 o
 -11   3   5       28.03       17.22      2.67 o
 -10   3   5      102.23       68.59      3.15 o
  -9   3   5      176.30      186.72      3.51 o
  -8   3   5      143.83      107.08      2.85 o
  -7   3   5      161.20      222.90      4.48 o
  -6   3   5      240.30      296.39      3.49 o
  -5   3   5     2473.24     2738.42     19.89 o
  -4   3   5      423.92      489.18      4.61 o
  -3   3   5     3538.07     3743.53     30.89 o
  -2   3   5      281.39      282.25      3.15 o
  -1   3   5     3487.97     3800.44     28.62 o
   0   3   5     1718.92     1842.74     15.12 o
   1   3   5     1438.70     1442.53     12.93 o
   2   3   5      125.93       83.98      1.65 o
   3   3   5     7055.20     7293.60     54.65 o
   4   3   5      164.79      157.42      2.56 o
   5   3   5      272.11      288.99      3.61 o
   6   3   5        4.33        3.12      1.29 o
   7   3   5      402.06      438.01      5.20 o
   8   3   5        1.02        1.31      1.85 o
   9   3   5       89.23       69.95      3.27 o
  10   3   5      200.20      204.76      5.84 o
  11   3   5      316.62      336.70      7.52 o
  12   3   5       25.21       12.61      3.21 o
  13   3   5       20.15       21.65      4.25 o
  14   3   5       33.30       40.28      4.65 o
 -16   4   5      121.03      135.98      8.48 o
 -15   4   5        1.51       -3.55      3.55 o
 -14   4   5        0.73       -3.65      3.65 o
 -13   4   5       10.11       -1.53      3.09 o
 -12   4   5       95.61       88.19      4.16 o
 -11   4   5       76.96       70.84      3.17 o
 -10   4   5       12.62        6.41      2.13 o
  -9   4   5       29.21       30.39      1.88 o
  -8   4   5      236.01      243.82      3.62 o
  -7   4   5        2.25        1.54      1.08 o
  -6   4   5     2247.71     2447.75     21.90 o
  -5   4   5      217.02      171.12      2.80 o
  -4   4   5      337.71      342.23      4.04 o
  -3   4   5      584.92      669.77      6.43 o
  -2   4   5     1872.77     1830.74     14.56 o
  -1   4   5     1738.86     1681.37     13.75 o
   0   4   5     4229.89     4631.24     37.48 o
   1   4   5     1048.09      994.28      9.16 o
   2   4   5      302.89      205.90      3.22 o
   3   4   5      233.97      228.47      3.68 o
   4   4   5     1044.82      998.28     10.66 o
   5   4   5       93.72       75.36      1.90 o
   6   4   5      519.47      535.67      5.88 o
   7   4   5      175.37      163.27      3.18 o
   8   4   5       22.11        6.79      2.10 o
   9   4   5        0.20       -1.74      2.22 o
  10   4   5      467.67      495.61      7.74 o
  11   4   5        8.40        6.94      2.74 o
  12   4   5        0.70       -2.84      3.16 o
  13   4   5       97.40      100.73      6.26 o
  14   4   5       96.28      117.72      6.10 o
 -15   5   5      120.73      150.98     12.06 o
 -14   5   5        4.89        4.98      4.99 o
 -13   5   5        1.21       -2.70      2.70 o
 -12   5   5       96.17       99.42      4.07 o
 -11   5   5        4.77       -2.05      2.05 o
 -10   5   5      440.15      450.56      7.74 o
  -9   5   5        3.13       -1.95      1.95 o
  -8   5   5       38.85       41.93      2.55 o
  -7   5   5        1.33        1.67      1.50 o
  -6   5   5       84.39       71.65      2.27 o
  -5   5   5      632.06      639.50      6.60 o
  -4   5   5       70.40       80.32      1.89 o
  -3   5   5     5692.76     6160.72     49.82 o
  -2   5   5     2212.23     2539.81     21.66 o
  -1   5   5     7154.55     7364.42     60.88 o
   0   5   5      192.49      186.02      3.08 o
   1   5   5      379.79      375.18      4.15 o
   2   5   5     1650.42     1529.64     14.13 o
   3   5   5       25.81       27.94      1.53 o
   4   5   5      467.84      563.35      6.87 o
   5   5   5        2.99       12.65      1.82 o
   6   5   5      277.70      249.16      5.38 o
   7   5   5      104.06      102.97      3.48 o
   8   5   5        0.17       -2.17      2.17 o
   9   5   5       32.92       17.54      2.63 o
  10   5   5        7.15        8.22      3.05 o
  11   5   5       60.76       73.23      3.82 o
  12   5   5       79.36       90.24      5.60 o
  13   5   5       18.55       24.60      6.07 o
  14   5   5       41.81       56.50     10.45 o
 -15   6   5       13.92       16.11      8.13 o
 -14   6   5       41.35       69.01     12.36 o
 -13   6   5        7.90        5.44      4.94 o
 -12   6   5       31.27       38.20      5.11 o
 -11   6   5      965.30     1039.01     18.11 o
 -10   6   5      332.47      343.57     10.62 o
  -9   6   5       73.59       66.93      3.52 o
  -8   6   5        2.18       -1.85      1.85 o
  -7   6   5      521.78      556.64      7.15 o
  -6   6   5      786.81      735.31      8.18 o
  -5   6   5      766.92      861.66      8.14 o
  -4   6   5        7.75        5.80      1.18 o
  -3   6   5       49.58       26.21      1.18 o
  -2   6   5     1786.09     1799.00     17.00 o
  -1   6   5      351.26      334.92      4.30 o
   0   6   5      158.59      151.59      2.56 o
   1   6   5     1746.67     1924.15     17.77 o
   2   6   5      661.68      710.56      7.48 o
   3   6   5      364.37      357.41      4.60 o
   4   6   5       21.16       15.17      1.59 o
   5   6   5        4.90        4.79      1.73 o
   6   6   5      851.22      897.68     10.79 o
   7   6   5      153.49      161.62      4.20 o
   8   6   5      144.21      156.21      6.31 o
   9   6   5      397.98      418.65     11.81 o
  10   6   5      284.65      286.54      9.57 o
  11   6   5       91.24       83.90      6.89 o
  12   6   5        0.04       -1.23      6.47 o
  13   6   5      131.20      165.18     13.55 o
 -15   7   5       20.18       19.69      7.82 o
 -14   7   5        5.31        7.91      6.96 o
 -13   7   5        8.04        0.78      6.07 o
 -12   7   5       14.95        7.19      4.68 o
 -11   7   5       29.88       43.22      4.70 o
 -10   7   5       23.54       20.19      3.93 o
  -9   7   5      347.51      367.28      8.24 o
  -8   7   5        1.19       -1.92      1.92 o
  -7   7   5        0.89       -1.60      1.60 o
  -6   7   5      191.45      151.19      3.27 o
  -5   7   5       18.08       12.87      1.34 o
  -4   7   5      321.68      326.08      3.99 o
  -3   7   5      286.74      264.48      3.79 o
  -2   7   5      106.29      151.87      2.64 o
  -1   7   5      195.39      226.85      3.26 o
   0   7   5      819.51      839.42      9.48 o
   1   7   5      116.41      143.54      2.78 o
   2   7   5      515.21      554.87      7.28 o
   3   7   5       74.78       87.71      2.25 o
   4   7   5     1181.92     1191.54     12.19 o
   5   7   5      166.39      169.40      3.83 o
   6   7   5      149.67      135.34      3.74 o
   7   7   5      176.70      152.80      5.54 o
   8   7   5      246.91      241.11      8.08 o
   9   7   5       38.43       44.49      5.23 o
  10   7   5        1.72        5.37      4.34 o
  11   7   5       55.23       63.27      7.33 o
  12   7   5        2.06        3.04      6.15 o
  13   7   5        8.06       13.46      7.66 o
 -14   8   5       34.42       57.35     11.37 o
 -13   8   5       13.53        9.31      5.56 o
 -12   8   5        0.36        3.17      4.57 o
 -11   8   5        0.00       -1.65      3.55 o
 -10   8   5      168.63      142.10      6.29 o
  -9   8   5      136.66      111.34      5.77 o
  -8   8   5      167.76      182.79      4.72 o
  -7   8   5      284.33      319.93      5.28 o
  -6   8   5       13.56        7.84      1.63 o
  -5   8   5       32.89       37.57      2.04 o
  -4   8   5      119.86      118.64      2.85 o
  -3   8   5        2.27       -1.07      1.22 o
  -2   8   5       32.20       33.06      1.62 o
  -1   8   5        4.66        4.16      1.34 o
   0   8   5      517.45      533.06      7.31 o
   1   8   5      462.09      489.31      6.84 o
   2   8   5      191.57      145.97      3.08 o
   3   8   5      948.27      974.72     12.15 o
   4   8   5        0.19        0.77      1.19 o
   5   8   5      326.60      355.71      5.60 o
   6   8   5       29.20       38.71      2.60 o
   7   8   5        0.00        1.28      3.13 o
   8   8   5       73.75       82.14      5.72 o
   9   8   5       13.30       19.94      4.68 o
  10   8   5        3.20        4.29      4.43 o
  11   8   5       45.97       41.39      6.76 o
  12   8   5        0.01       -2.47      5.97 o
 -14   9   5        6.29        5.33      5.79 o
 -13   9   5       15.28       17.75      5.89 o
 -12   9   5      105.67      133.01      9.00 o
 -11   9   5        0.01       -0.06      3.60 o
 -10   9   5       63.69       63.98      4.90 o
  -9   9   5       66.70       62.80      4.74 o
  -8   9   5       45.43       25.62      3.67 o
  -7   9   5       29.17       26.58      2.52 o
  -6   9   5        7.93        2.97      2.27 o
  -5   9   5      426.13      439.39      6.99 o
  -4   9   5      469.81      493.77      6.76 o
  -3   9   5      114.63      130.46      3.55 o
  -2   9   5      265.63      260.72      4.72 o
  -1   9   5       30.11       34.27      2.57 o
   0   9   5      166.46      174.03      4.11 o
   1   9   5       67.31       75.56      2.69 o
   2   9   5      456.44      483.41      6.59 o
   3   9   5      616.47      579.11      9.22 o
   4   9   5      329.04      292.75      6.17 o
   5   9   5       84.13       67.60      2.73 o
   6   9   5        1.93        1.17      2.17 o
   7   9   5       33.08       27.05      3.19 o
   8   9   5       21.72       24.27      4.28 o
   9   9   5        0.10       -2.83      3.84 o
  10   9   5       15.86       15.70      5.30 o
  11   9   5       84.09       90.70      7.88 o
  12   9   5        3.93       -0.75      5.86 o
 -13  10   5        0.29        8.06      5.31 o
 -12  10   5        0.44       -5.10      5.10 o
 -11  10   5       55.20       67.56      5.22 o
 -10  10   5      200.15      203.30      7.20 o
  -9  10   5       26.36       40.20      2.85 o
  -8  10   5       11.80       11.00      4.44 o
  -7  10   5        2.34        1.97      3.38 o
  -6  10   5     1115.57     1080.35     14.84 o
  -5  10   5       50.01       48.16      2.78 o
  -4  10   5      155.02      133.69      4.46 o
  -3  10   5      444.39      490.18      7.76 o
  -2  10   5       57.34       70.70      3.82 o
  -1  10   5      115.19      124.45      3.88 o
   0  10   5       23.11       14.91      2.18 o
   1  10   5      173.39      174.73      5.94 o
   2  10   5       51.42       57.98      3.33 o
   3  10   5       79.08       93.78      3.22 o
   4  10   5        1.62       -0.42      2.29 o
   5  10   5      211.42      227.09      7.86 o
   6  10   5       74.27       81.65      6.29 o
   7  10   5        1.14       -1.62      2.39 o
   8  10   5       44.86       46.04      4.46 o
   9  10   5        9.85        9.60      4.06 o
  10  10   5        0.03       -1.74      4.53 o
  11  10   5       11.17       12.69      5.63 o
 -12  11   5        9.08        9.11      4.71 o
 -11  11   5        9.56       13.67      4.48 o
 -10  11   5        7.83        6.96      5.01 o
  -9  11   5        9.81        6.72      4.66 o
  -8  11   5       13.14       10.70      4.33 o
  -7  11   5      171.82      161.34      5.74 o
  -6  11   5       49.32       61.71      3.79 o
  -5  11   5       75.63       55.50      4.45 o
  -4  11   5      239.29      249.41      7.15 o
  -3  11   5      239.03      239.43      6.55 o
  -2  11   5        0.26        3.53      2.80 o
  -1  11   5        8.36       11.96      2.22 o
   0  11   5        0.01        0.62      1.83 o
   1  11   5        9.25        4.79      2.64 o
   2  11   5        5.41       -0.21      2.88 o
   3  11   5      273.37      251.14      9.90 o
   4  11   5        3.30        4.47      3.78 o
   5  11   5        0.54       -3.22      3.38 o
   6  11   5        0.54       -4.29      4.90 o
   7  11   5       14.02       11.46      6.33 o
   8  11   5        0.11       -4.17      6.49 o
   9  11   5        1.23       -2.06      3.23 o
  10  11   5        0.00       -6.31      7.21 o
 -11  12   5       15.97       19.48      8.95 o
 -10  12   5        0.00       -4.87      4.87 o
  -9  12   5       82.61       97.36      6.33 o
  -8  12   5       11.31       19.72      5.33 o
  -7  12   5        5.44        2.72      6.05 o
  -6  12   5        0.18       -3.47      3.87 o
  -5  12   5        0.00        1.80      4.05 o
  -4  12   5        0.35       -0.67      3.12 o
  -3  12   5      270.78      263.49      7.04 o
  -2  12   5        7.22        8.37      2.66 o
  -1  12   5        2.51        4.06      3.33 o
   0  12   5       29.30       20.31      5.51 o
   1  12   5        2.26        1.50      2.83 o
   2  12   5       54.07       55.66      4.10 o
   3  12   5       22.34       20.65      3.77 o
   4  12   5       33.59       30.18      4.42 o
   5  12   5       13.37        3.31      4.27 o
   6  12   5        2.12       -1.92      4.61 o
   7  12   5       18.14        9.06      5.59 o
   8  12   5        0.03       -5.80      5.80 o
   9  12   5        0.64       -9.96      9.96 o
 -10  13   5       24.33       11.62      8.45 o
  -9  13   5        7.52        7.59      7.69 o
  -8  13   5       43.82       55.76      8.50 o
  -7  13   5       17.85       18.24      6.79 o
  -6  13   5        9.09        6.17      4.20 o
  -5  13   5       16.40       14.57      4.11 o
  -4  13   5        3.20        3.34      4.04 o
  -3  13   5       31.33       34.11      3.49 o
  -2  13   5      133.43      128.50      5.82 o
  -1  13   5        0.85        0.17      7.21 o
   0  13   5        5.93        4.59      3.63 o
   1  13   5        3.94        2.46      2.89 o
   2  13   5       23.02       31.49      3.65 o
   3  13   5       17.42        4.01      3.60 o
   4  13   5        0.00        0.00      4.01 o
   5  13   5        0.69       -2.17      6.19 o
   6  13   5        1.74       -6.26      6.26 o
   7  13   5        0.17       -6.91      6.91 o
   8  13   5        0.51        6.12      8.11 o
  -9  14   5        0.47       -1.19      7.75 o
  -8  14   5       30.73       26.73      8.13 o
  -7  14   5        0.54       -5.35      6.57 o
  -6  14   5       21.01       10.79      6.83 o
  -5  14   5        2.95        3.69      3.82 o
  -4  14   5        1.11       -3.33      3.33 o
  -3  14   5        0.24        1.40      3.05 o
  -2  14   5        0.91       -4.04      4.04 o
  -1  14   5       54.67       63.57     16.49 o
   0  14   5        0.93        6.32      4.12 o
   1  14   5       46.93       40.81      3.76 o
   2  14   5        9.28       15.54      3.63 o
   3  14   5        0.06       -2.72      3.65 o
   4  14   5       25.81       24.59      4.76 o
   5  14   5        0.00       -6.18      6.18 o
   6  14   5        1.11       -6.77      6.77 o
   7  14   5        1.37        4.97      7.81 o
  -7  15   5        9.68        4.04      7.30 o
  -6  15   5        0.02        1.05      6.32 o
  -5  15   5        1.08       -3.76      3.76 o
  -4  15   5        9.65       14.75      3.81 o
  -3  15   5       10.34        5.54      3.48 o
  -2  15   5        6.19        2.88      4.28 o
  -1  15   5        5.54        8.55     16.77 o
   0  15   5       23.76       29.73      9.13 o
   1  15   5        5.43        5.80      3.27 o
   2  15   5        1.66       -3.42      3.42 o
   3  15   5        0.21        2.70      4.49 o
   4  15   5        4.49        6.62      6.38 o
   5  15   5        3.64       13.01      7.31 o
  -4  16   5        3.03        6.84      4.06 o
  -3  16   5        1.43        0.74      3.49 o
  -2  16   5        7.69       -4.14      4.32 o
  -1  16   5        4.99        8.59     15.36 o
   0  16   5       58.36       57.63     10.66 o
   1  16   5       32.68       47.74      4.09 o
   2  16   5        0.08        1.51      3.71 o
 -16   0   6        9.83       20.09      8.81 o
 -14   0   6        5.32       14.38      6.69 o
 -12   0   6        4.33       -3.82      3.82 o
 -10   0   6      339.82      288.03      6.18 o
  -8   0   6      318.37      370.48      6.38 o
  -6   0   6     2968.59     3593.22     50.51 o
  -4   0   6     8423.41     8414.75     78.31 o
  -2   0   6      996.49     1024.27     10.13 o
   0   0   6       12.04        9.18      0.85 o
   2   0   6     2976.81     2891.27     28.94 o
   4   0   6        1.23        5.70      1.50 o
   6   0   6      255.41      326.91      6.31 o
   8   0   6      595.99      650.02     11.34 o
  10   0   6       89.44       72.97      6.38 o
  12   0   6      110.29       89.60      9.07 o
  14   0   6        0.01        1.83      8.30 o
 -16   1   6        9.79        0.34      5.16 o
 -15   1   6       71.13       60.39      5.55 o
 -14   1   6       11.34        3.90      3.81 o
 -13   1   6       28.47       23.09      3.91 o
 -12   1   6        5.61       -0.47      2.81 o
 -11   1   6      466.87      461.81      7.08 o
 -10   1   6        4.68        1.16      1.75 o
  -9   1   6       13.88        1.64      1.36 o
  -8   1   6     2290.63     2459.92     18.91 o
  -7   1   6      711.71      770.14      6.94 o
  -6   1   6     5589.67     5896.58     39.31 o
  -5   1   6     2938.30     3208.02     20.68 o
  -4   1   6     2606.59     3105.69     21.39 o
  -3   1   6      169.30      210.95      2.24 o
  -2   1   6      212.15      211.20      2.06 o
  -1   1   6     2364.04     2229.61     14.03 o
   0   1   6      270.81      295.82      2.56 o
   1   1   6      314.57      268.48      2.66 o
   2   1   6      304.57      358.73      3.34 o
   3   1   6      116.36       89.13      1.70 o
   4   1   6      230.70      191.43      2.76 o
   5   1   6     1823.34     1923.79     15.20 o
   6   1   6      521.57      570.25      6.12 o
   7   1   6      111.18      103.31      2.88 o
   8   1   6      312.87      340.62      6.15 o
   9   1   6      222.09      189.45      4.71 o
  10   1   6      171.27      129.09      5.56 o
  11   1   6       52.49       52.53      4.53 o
  12   1   6       20.22       25.73      4.19 o
  13   1   6        0.69        0.95      3.90 o
  14   1   6       73.56       94.41      7.82 o
 -16   2   6       38.05       27.56      6.32 o
 -15   2   6       18.79       13.70      4.73 o
 -14   2   6        0.15       -3.23      3.23 o
 -13   2   6       78.99       69.27      4.19 o
 -12   2   6      495.79      520.13      8.97 o
 -11   2   6      505.08      473.94      8.01 o
 -10   2   6      949.17      976.70     11.12 o
  -9   2   6     2059.60     2122.81     18.28 o
  -8   2   6       93.18      121.99      2.44 o
  -7   2   6      480.17      440.68      4.64 o
  -6   2   6       58.61       55.33      1.52 o
  -5   2   6     1583.26     1658.17     12.10 o
  -4   2   6      267.28      265.89      2.69 o
  -3   2   6     1816.47     2037.01     14.55 o
  -2   2   6      104.59       79.41      1.33 o
  -1   2   6     3933.02     3427.26     22.02 o
   0   2   6       38.72       25.61      0.92 o
   1   2   6        3.52        2.84      0.82 o
   2   2   6      168.53      191.84      2.43 o
   3   2   6      190.92      209.77      3.06 o
   4   2   6       91.13      114.72      2.21 o
   5   2   6      262.36      236.83      3.80 o
   6   2   6       41.30       39.84      1.81 o
   7   2   6      552.66      616.49      6.91 o
   8   2   6       23.28       14.05      2.02 o
   9   2   6      504.85      489.85      8.26 o
  10   2   6       65.44       73.09      3.72 o
  11   2   6        2.88       -1.16      2.81 o
  12   2   6       24.71       31.84      3.93 o
  13   2   6        0.12       -0.77      3.99 o
  14   2   6       40.73       42.33      6.78 o
 -16   3   6      118.00      141.37      6.98 o
 -15   3   6        0.01       -0.73      3.93 o
 -14   3   6        2.56        0.93      3.11 o
 -13   3   6      135.76      120.14      4.82 o
 -12   3   6        2.37       -2.57      2.57 o
 -11   3   6      185.50      166.99      4.70 o
 -10   3   6      297.11      318.18      5.62 o
  -9   3   6       59.65       68.36      2.12 o
  -8   3   6       71.10       59.27      2.09 o
  -7   3   6       76.80       57.80      1.73 o
  -6   3   6      307.50      326.93      3.56 o
  -5   3   6      626.58      825.33      6.86 o
  -4   3   6       44.70       38.96      1.15 o
  -3   3   6       17.29        2.41      0.65 o
  -2   3   6     2048.30     2109.26     17.90 o
  -1   3   6     9311.65     9735.94     76.43 o
   0   3   6       37.04       53.57      1.46 o
   1   3   6       32.16       18.46      0.93 o
   2   3   6      639.88      578.37      5.29 o
   3   3   6      385.74      467.00      4.77 o
   4   3   6       79.47       67.56      1.71 o
   5   3   6        3.04        5.09      1.25 o
   6   3   6      263.63      258.30      3.90 o
   7   3   6       50.65       41.13      1.97 o
   8   3   6        1.84       -2.02      2.02 o
   9   3   6        6.40       -2.34      2.34 o
  10   3   6        0.84       -1.99      2.50 o
  11   3   6       45.80       52.14      3.79 o
  12   3   6       37.32       45.70      3.91 o
  13   3   6        0.04       -3.71      3.71 o
  14   3   6        0.86       -0.47      4.20 o
 -16   4   6        1.96        5.19      5.80 o
 -15   4   6       23.23       28.75      4.27 o
 -14   4   6        3.79        2.33      3.49 o
 -13   4   6        3.82       -2.92      2.92 o
 -12   4   6        0.67       -2.50      2.50 o
 -11   4   6        5.85        5.59      2.31 o
 -10   4   6        2.40        1.65      1.92 o
  -9   4   6      251.88      235.99      4.03 o
  -8   4   6       10.75        1.24      1.39 o
  -7   4   6       25.99       30.09      1.40 o
  -6   4   6       23.35       21.53      1.22 o
  -5   4   6     1748.66     2009.07     18.15 o
  -4   4   6       67.07       93.04      1.97 o
  -3   4   6      175.45      170.50      2.50 o
  -2   4   6       13.00       16.55      1.10 o
  -1   4   6      132.57      234.87      2.96 o
   0   4   6     4051.66     4574.65     37.20 o
   1   4   6      632.08      765.15      7.50 o
   2   4   6       22.05       19.40      1.40 o
   3   4   6      950.71     1003.03     10.22 o
   4   4   6        0.04        5.87      1.14 o
   5   4   6      301.26      285.02      3.77 o
   6   4   6        1.37        1.68      1.42 o
   7   4   6       17.37       12.83      1.77 o
   8   4   6       93.24       99.26      3.29 o
   9   4   6       33.46       29.46      2.75 o
  10   4   6        0.46       -2.51      2.51 o
  11   4   6        1.86        2.17      2.86 o
  12   4   6       67.96       67.64      4.27 o
  13   4   6        0.15       -3.71      3.71 o
  14   4   6       71.51       91.06      5.77 o
 -15   5   6        0.01       -4.29      5.10 o
 -14   5   6       20.85       24.39      4.14 o
 -13   5   6        0.02       -2.72      2.72 o
 -12   5   6       22.59       18.10      2.87 o
 -11   5   6       34.25       45.43      3.00 o
 -10   5   6        4.90       -2.16      2.16 o
  -9   5   6       14.02       10.40      2.28 o
  -8   5   6       14.18       10.70      1.86 o
  -7   5   6       25.45       15.66      2.27 o
  -6   5   6       48.63       52.52      1.89 o
  -5   5   6        9.91        5.60      1.26 o
  -4   5   6      286.05      298.61      3.85 o
  -3   5   6      491.74      539.07      5.57 o
  -2   5   6     1416.43     1409.03     11.83 o
  -1   5   6      630.07      807.30      7.43 o
   0   5   6     1664.78     1614.28     13.81 o
   1   5   6      130.32      110.27      2.38 o
   2   5   6      578.34      688.07      7.28 o
   3   5   6        9.54        7.77      1.44 o
   4   5   6     1865.30     2064.30     20.02 o
   5   5   6       30.40       27.88      2.19 o
   6   5   6      241.40      255.31      5.35 o
   7   5   6      119.76      112.59      4.42 o
   8   5   6        1.91        3.61      2.52 o
   9   5   6       15.04       10.35      3.02 o
  10   5   6       69.44       67.57      3.57 o
  11   5   6        0.53       -0.40      2.79 o
  12   5   6       19.96       13.20      5.44 o
  13   5   6        3.18        9.97      5.80 o
 -15   6   6       48.95       77.42     10.87 o
 -14   6   6      154.10      178.75     13.15 o
 -13   6   6       16.70       21.34      5.49 o
 -12   6   6        1.98        5.30      4.12 o
 -11   6   6       18.81       11.84      3.92 o
 -10   6   6      315.77      288.89      8.14 o
  -9   6   6      133.12      125.54      4.82 o
  -8   6   6      120.54      105.79      3.19 o
  -7   6   6       92.55       69.72      2.60 o
  -6   6   6     1029.69     1070.11     10.06 o
  -5   6   6      174.53      225.03      3.53 o
  -4   6   6      481.37      485.27      5.35 o
  -3   6   6     1010.76     1131.76     10.20 o
  -2   6   6       22.06       20.07      1.07 o
  -1   6   6      107.27       94.87      1.96 o
   0   6   6      213.86      237.97      3.21 o
   1   6   6     1223.68     1256.90     13.87 o
   2   6   6      787.11      945.09      9.11 o
   3   6   6       31.98       22.99      1.60 o
   4   6   6        3.18        2.04      1.53 o
   5   6   6      377.62      355.91      5.74 o
   6   6   6      259.95      280.64      5.42 o
   7   6   6       44.92       54.65      3.67 o
   8   6   6       22.83       17.86      5.21 o
   9   6   6       76.68       70.57      5.43 o
  10   6   6       13.28       11.77      4.44 o
  11   6   6       18.14       12.96      5.87 o
  12   6   6       63.06       64.48      9.67 o
  13   6   6       69.62      101.58     13.98 o
 -15   7   6       14.20       10.52      7.33 o
 -14   7   6        6.31        7.57      6.90 o
 -13   7   6        2.40       -3.67      5.02 o
 -12   7   6        3.84        4.22      4.51 o
 -11   7   6      109.10      114.55      6.38 o
 -10   7   6       60.05       81.75      4.97 o
  -9   7   6      254.26      235.50      8.49 o
  -8   7   6        4.53        4.65      2.08 o
  -7   7   6       52.52       51.72      2.38 o
  -6   7   6      316.47      370.11      4.71 o
  -5   7   6      704.85      736.01      7.46 o
  -4   7   6      153.81      190.78      2.99 o
  -3   7   6      377.52      373.30      4.62 o
  -2   7   6        0.26        1.33      1.22 o
  -1   7   6      876.29      866.29      9.26 o
   0   7   6      464.62      458.38      6.05 o
   1   7   6        0.20       -0.99      0.99 o
   2   7   6       61.64       48.37      1.76 o
   3   7   6      411.74      342.54      4.78 o
   4   7   6      157.43      134.19      3.20 o
   5   7   6      375.64      373.47      5.70 o
   6   7   6      260.96      276.52      5.90 o
   7   7   6      428.37      421.38     10.28 o
   8   7   6       21.47       18.22      4.04 o
   9   7   6       16.20       12.90      4.33 o
  10   7   6        7.28       14.67      6.03 o
  11   7   6       24.07       21.99      6.28 o
  12   7   6        1.25       -3.83      6.39 o
  13   7   6        4.79       -5.13      6.93 o
 -14   8   6       35.87       50.71      7.54 o
 -13   8   6        0.58       -1.30      5.38 o
 -12   8   6        0.08        4.15      4.52 o
 -11   8   6       23.43       19.00      4.24 o
 -10   8   6       23.37       24.13      4.04 o
  -9   8   6      311.33      322.65      8.95 o
  -8   8   6       45.43       50.81      3.02 o
  -7   8   6      252.77      265.12      4.88 o
  -6   8   6      493.07      470.29      6.08 o
  -5   8   6      167.64      171.43      3.30 o
  -4   8   6      152.38      141.59      3.10 o
  -3   8   6       38.64       43.49      1.76 o
  -2   8   6       48.25       40.11      1.98 o
  -1   8   6      550.70      543.78      6.91 o
   0   8   6       74.91       67.42      2.29 o
   1   8   6      384.65      375.45      5.12 o
   2   8   6      421.50      371.93      5.38 o
   3   8   6      558.99      595.72      7.32 o
   4   8   6       31.91       19.25      1.88 o
   5   8   6      181.69      212.34      4.50 o
   6   8   6      305.26      382.55      7.12 o
   7   8   6       88.07       87.48      5.51 o
   8   8   6      368.90      378.16     11.06 o
   9   8   6       10.55       27.88      4.96 o
  10   8   6       13.41        6.91      4.78 o
  11   8   6        9.62       11.87      5.58 o
  12   8   6       19.91       16.84      7.80 o
 -14   9   6       16.80       14.33      6.20 o
 -13   9   6       29.28       35.70      6.52 o
 -12   9   6       15.52       22.72      5.50 o
 -11   9   6       15.93       11.89      3.92 o
 -10   9   6        7.19        3.18      3.58 o
  -9   9   6        0.01        0.87      3.01 o
  -8   9   6      978.88     1039.91     14.20 o
  -7   9   6      454.19      403.11      6.37 o
  -6   9   6        1.61       -2.23      2.36 o
  -5   9   6       37.12       35.29      2.44 o
  -4   9   6        5.08        1.72      1.76 o
  -3   9   6        8.75        4.24      1.57 o
  -2   9   6      102.33      115.86      3.57 o
  -1   9   6      571.00      623.80      8.71 o
   0   9   6        3.76        0.32      1.68 o
   1   9   6        7.13       -1.57      1.57 o
   2   9   6      192.04      170.53      4.25 o
   3   9   6       31.12       37.32      2.71 o
   4   9   6       11.92       18.52      3.17 o
   5   9   6       39.85       48.72      2.44 o
   6   9   6      119.67       99.31      3.78 o
   7   9   6      145.21      159.33      6.80 o
   8   9   6        1.66        5.41      3.86 o
   9   9   6       71.36       74.05      5.79 o
  10   9   6       79.37       92.58      7.49 o
  11   9   6        0.40       -5.34      5.34 o
  12   9   6        0.67       -7.70      7.70 o
 -13  10   6       10.55       11.97      5.23 o
 -12  10   6       14.60       14.01      9.11 o
 -11  10   6        0.36       -0.27      3.46 o
 -10  10   6       25.23       20.10      3.67 o
  -9  10   6      148.79      160.67      4.67 o
  -8  10   6       91.14       98.33      4.78 o
  -7  10   6      232.89      249.58      7.25 o
  -6  10   6       80.37       80.03      4.08 o
  -5  10   6      645.86      649.16      9.82 o
  -4  10   6      153.94      178.35      6.60 o
  -3  10   6        2.46        0.21      2.34 o
  -2  10   6      650.21      658.48     10.68 o
  -1  10   6        1.27        2.03      1.98 o
   0  10   6       94.37       93.52      4.68 o
   1  10   6       31.31       25.50      3.43 o
   2  10   6       25.47       27.42      2.81 o
   3  10   6       55.75       44.68      2.82 o
   4  10   6      156.36      146.83      6.30 o
   5  10   6       16.65       26.03      5.23 o
   6  10   6       67.47       56.34      4.69 o
   7  10   6       19.84       16.09      4.20 o
   8  10   6       10.93        2.96      3.68 o
   9  10   6       26.83       32.44      4.68 o
  10  10   6        2.60       -1.77      7.51 o
  11  10   6        4.87       -4.95      4.95 o
 -12  11   6       45.56       62.29      5.99 o
 -11  11   6        4.22        1.00      3.40 o
 -10  11   6        1.58       -1.66      4.90 o
  -9  11   6        0.87       -3.14      4.41 o
  -8  11   6       10.42        2.29      4.23 o
  -7  11   6       27.77       25.96      3.61 o
  -6  11   6       27.41       21.76      3.01 o
  -5  11   6       43.77       50.53      4.42 o
  -4  11   6       50.63       63.38      4.25 o
  -3  11   6       30.27       31.58      3.39 o
  -2  11   6        1.89        9.18      2.60 o
  -1  11   6      123.90      142.93      5.26 o
   0  11   6      101.75       99.68      4.97 o
   1  11   6        8.53        4.00      2.97 o
   2  11   6       40.97       35.62      3.93 o
   3  11   6       50.46       88.53      5.26 o
   4  11   6        5.16        9.22      3.51 o
   5  11   6       47.99       36.23      4.56 o
   6  11   6        1.57       -2.58      5.56 o
   7  11   6        1.62       -6.05      6.05 o
   8  11   6       20.55       13.65      4.36 o
   9  11   6        0.04       -3.46      3.46 o
  10  11   6        0.08        3.53      4.52 o
 -11  12   6       11.10       18.66      8.78 o
 -10  12   6       16.85       23.26      5.40 o
  -9  12   6        9.84       17.88      6.00 o
  -8  12   6       50.86       67.13      5.26 o
  -7  12   6       28.48       32.23      6.88 o
  -6  12   6        0.59        1.20      3.38 o
  -5  12   6      108.01      105.27      5.68 o
  -4  12   6       53.65       47.52      4.10 o
  -3  12   6        0.55        4.67      3.20 o
  -2  12   6       69.04       70.53      4.13 o
  -1  12   6       81.20       75.18      4.10 o
   0  12   6      131.99      117.52      5.38 o
   1  12   6      107.32       98.64      4.78 o
   2  12   6       51.42       47.42      4.18 o
   3  12   6       44.20       32.48      4.34 o
   4  12   6       27.87       28.29      4.61 o
   5  12   6        0.02       -1.10      5.92 o
   6  12   6        3.41       -0.81      5.02 o
   7  12   6        0.21       -7.49      7.56 o
   8  12   6        0.22        0.21      6.73 o
   9  12   6        7.47        4.54     11.08 o
 -10  13   6        5.49       11.36      8.38 o
  -9  13   6       80.59       96.27     10.22 o
  -8  13   6        7.74       13.06      7.54 o
  -7  13   6        0.35       -6.02      6.02 o
  -6  13   6        2.49       -3.57      3.57 o
  -5  13   6        8.56        2.22      3.73 o
  -4  13   6        3.44        6.92      3.33 o
  -3  13   6       50.64       50.09      4.19 o
  -2  13   6        1.27        0.81      3.03 o
  -1  13   6       33.41       31.55      3.46 o
   0  13   6        3.42        0.63      2.90 o
   1  13   6        0.48       -0.14      3.12 o
   2  13   6       30.29       26.42      3.91 o
   3  13   6        2.16       -3.72      3.72 o
   4  13   6       19.31       17.27      4.57 o
   5  13   6        2.39        4.87      6.64 o
   6  13   6        0.29       -6.55      6.55 o
   7  13   6        0.95       -2.54      8.81 o
   8  13   6       39.27       42.05      9.42 o
  -9  14   6        2.79        8.45      9.56 o
  -8  14   6       18.14       25.55      8.14 o
  -7  14   6        2.30        1.65      7.47 o
  -6  14   6        2.17       -3.73      6.16 o
  -5  14   6       77.78       89.35      5.58 o
  -4  14   6       15.74       16.71      4.07 o
  -3  14   6        2.83       -0.07      3.10 o
  -2  14   6       22.24       30.60      3.80 o
  -1  14   6        0.35       -0.94      3.05 o
   0  14   6       39.02       34.12      3.75 o
   1  14   6        1.02       -2.61      3.74 o
   2  14   6        9.56        4.67      3.73 o
   3  14   6        0.21        4.22      4.09 o
   4  14   6        0.01       -5.91      5.91 o
   5  14   6        8.49        7.11      7.08 o
   6  14   6        0.29        5.32      7.58 o
   7  14   6        0.58        7.45     18.26 o
  -7  15   6        0.52       -3.62      7.05 o
  -6  15   6       31.55       39.10      7.70 o
  -5  15   6        5.55        1.58      5.57 o
  -4  15   6        0.41        4.92      4.79 o
  -3  15   6        3.71        4.47      3.62 o
  -2  15   6        1.85       -0.43      3.35 o
  -1  15   6       34.87       30.10      3.80 o
   0  15   6        2.02        5.45      3.41 o
   1  15   6        5.81        4.85      3.52 o
   2  15   6        0.86        1.18      3.78 o
   3  15   6        4.49        6.61      6.04 o
   4  15   6        1.65        0.26      6.68 o
   5  15   6        0.13       -3.45      9.49 o
  -4  16   6        7.03        1.61     10.27 o
  -3  16   6       11.06        8.14      4.67 o
  -2  16   6        2.65        2.34      3.58 o
  -1  16   6       15.07        2.14      3.52 o
   0  16   6       18.82       16.81      5.21 o
   1  16   6        8.33        5.95      3.79 o
   2  16   6        1.57        6.17     14.50 o
 -15   0   7        0.06       11.75      6.88 o
 -13   0   7       31.85       19.52      4.72 o
 -11   0   7     2141.68     2212.48     27.03 o
  -9   0   7     1935.14     2032.34     23.27 o
  -7   0   7      158.17      227.93      4.99 o
  -5   0   7      126.39      101.01      3.07 o
  -3   0   7      127.21       81.88      2.35 o
  -1   0   7     1173.44     1237.33     12.11 o
   1   0   7     1091.40     1135.37     11.88 o
   3   0   7      132.27      130.24      3.76 o
   5   0   7      877.11      828.30     11.29 o
   7   0   7       34.52       26.23      2.88 o
   9   0   7       13.83       11.09      4.17 o
  11   0   7       76.49       78.48      7.31 o
  13   0   7       87.09      102.81     12.34 o
 -16   1   7       12.27       13.36      5.57 o
 -15   1   7        0.00        3.52      4.22 o
 -14   1   7        0.07       -3.45      3.45 o
 -13   1   7        7.40        2.76      3.39 o
 -12   1   7       34.20       39.72      3.49 o
 -11   1   7       20.48       20.15      2.71 o
 -10   1   7      205.64      214.69      4.10 o
  -9   1   7      442.54      443.26      5.69 o
  -8   1   7      673.44      672.08      6.56 o
  -7   1   7       13.13        8.45      1.38 o
  -6   1   7      109.03      146.56      2.54 o
  -5   1   7     3153.50     3203.22     21.44 o
  -4   1   7       90.70       79.43      1.49 o
  -3   1   7     1273.04     1372.99      9.64 o
  -2   1   7      640.85      587.98      4.56 o
  -1   1   7     4622.77     4970.16     31.62 o
   0   1   7      290.59      254.55      2.51 o
   1   1   7     1471.40     1448.32     10.14 o
   2   1   7      217.65      208.16      2.42 o
   3   1   7       58.18       79.96      1.68 o
   4   1   7      731.97      782.12      7.08 o
   5   1   7       39.15       25.92      1.67 o
   6   1   7      143.25      139.24      2.93 o
   7   1   7      453.17      495.57      6.51 o
   8   1   7        8.67        3.58      2.00 o
   9   1   7      564.27      626.54      9.23 o
  10   1   7      336.92      308.71      7.74 o
  11   1   7       46.35       49.01      4.50 o
  12   1   7      158.37      142.44      6.20 o
  13   1   7      111.08      105.95      7.73 o
  14   1   7       25.15       52.07      7.04 o
 -16   2   7        1.62        5.97      5.75 o
 -15   2   7        0.13       -1.36      3.97 o
 -14   2   7       20.51       18.91      3.77 o
 -13   2   7      145.04      132.90      5.03 o
 -12   2   7      728.65      730.27     10.95 o
 -11   2   7        2.78       -1.19      2.57 o
 -10   2   7       18.24        9.31      2.23 o
  -9   2   7       67.91       64.14      2.33 o
  -8   2   7       25.26       26.10      1.63 o
  -7   2   7       83.19       83.41      1.93 o
  -6   2   7       11.76       18.03      1.21 o
  -5   2   7      584.16      574.80      4.92 o
  -4   2   7      945.92      966.42      7.65 o
  -3   2   7        0.17        1.14      0.82 o
  -2   2   7      570.01      558.99      4.45 o
  -1   2   7     1160.88     1288.98      9.19 o
   0   2   7     1604.75     1600.98     11.23 o
   1   2   7      618.03      644.66      5.40 o
   2   2   7      308.85      233.98      2.78 o
   3   2   7     1392.33     1365.96     10.71 o
   4   2   7     1244.99     1377.28     11.21 o
   5   2   7      197.99      206.12      3.25 o
   6   2   7       42.55       32.57      1.84 o
   7   2   7      147.56      135.40      3.04 o
   8   2   7      509.25      527.34      7.95 o
   9   2   7        1.52       -1.80      2.50 o
  10   2   7       11.04       16.13      3.04 o
  11   2   7        9.92        6.78      3.03 o
  12   2   7       64.82       74.85      5.67 o
  13   2   7       86.66      105.99      6.30 o
  14   2   7       54.43       62.14      7.49 o
 -16   3   7       14.04       32.75      5.96 o
 -15   3   7       77.11      102.77      5.73 o
 -14   3   7       21.00       13.71      3.34 o
 -13   3   7       37.37       40.45      3.83 o
 -12   3   7       93.45      104.86      4.15 o
 -11   3   7        2.13       -2.31      2.31 o
 -10   3   7      830.40      818.46     10.02 o
  -9   3   7       69.00       66.37      2.09 o
  -8   3   7      615.63      663.22      6.50 o
  -7   3   7      626.05      591.04      5.68 o
  -6   3   7     1360.58     1434.87     10.87 o
  -5   3   7      546.68      621.04      5.56 o
  -4   3   7       32.41       25.75      1.07 o
  -3   3   7      996.89     1093.56      8.91 o
  -2   3   7       16.44       19.45      1.28 o
  -1   3   7      602.39      689.59      5.81 o
   0   3   7      497.83      611.25      5.29 o
   1   3   7     2969.12     3056.72     22.45 o
   2   3   7        9.43        6.08      1.03 o
   3   3   7      289.08      264.45      3.27 o
   4   3   7      678.52      692.21      6.44 o
   5   3   7       22.27       28.50      1.56 o
   6   3   7      239.89      270.68      3.99 o
   7   3   7        1.58       -0.58      1.82 o
   8   3   7        2.93       -2.19      2.19 o
   9   3   7       21.45       11.57      2.67 o
  10   3   7        3.91        1.35      2.65 o
  11   3   7        0.35        0.18      2.96 o
  12   3   7       27.13       25.73      4.25 o
  13   3   7       38.33       29.82      4.59 o
  14   3   7       31.99       32.49      5.28 o
 -16   4   7       51.46       58.88      5.80 o
 -15   4   7       25.93       29.57      4.27 o
 -14   4   7        0.26       -3.38      3.38 o
 -13   4   7        3.04       -3.37      3.37 o
 -12   4   7       48.04       39.91      3.22 o
 -11   4   7       16.00       13.51      2.43 o
 -10   4   7       14.48        9.16      2.34 o
  -9   4   7       28.11       40.42      2.02 o
  -8   4   7      507.29      552.02      5.95 o
  -7   4   7      143.27      149.55      2.68 o
  -6   4   7      568.78      593.55      5.45 o
  -5   4   7        3.53       -0.99      0.99 o
  -4   4   7        1.67        0.46      0.94 o
  -3   4   7      166.80      118.61      2.40 o
  -2   4   7      436.02      460.39      4.97 o
  -1   4   7      116.10       61.55      1.66 o
   0   4   7      514.90      679.70      6.51 o
   1   4   7      282.48      256.74      3.62 o
   2   4   7      467.76      491.28      5.69 o
   3   4   7      318.36      310.57      4.32 o
   4   4   7     1158.57     1195.60     10.13 o
   5   4   7       63.69       59.56      1.98 o
   6   4   7      230.03      220.84      3.68 o
   7   4   7      300.40      332.46      5.66 o
   8   4   7       30.80       26.67      2.55 o
   9   4   7      185.12      190.53      5.02 o
  10   4   7       14.31       10.57      2.77 o
  11   4   7        7.63       -3.03      3.16 o
  12   4   7       18.51        9.23      3.53 o
  13   4   7       31.81       39.26      4.83 o
 -15   5   7       21.74       15.92      6.58 o
 -14   5   7        0.42       -3.83      3.83 o
 -13   5   7       10.55        3.80      2.88 o
 -12   5   7        1.83       -1.66      2.53 o
 -11   5   7       56.04       52.78      3.04 o
 -10   5   7        0.00       -2.17      2.17 o
  -9   5   7      253.74      269.51      6.19 o
  -8   5   7      192.61      195.80      4.50 o
  -7   5   7      680.89      718.79      9.41 o
  -6   5   7      458.82      536.68      5.84 o
  -5   5   7      139.00      121.78      2.64 o
  -4   5   7        1.68        0.54      1.11 o
  -3   5   7     2768.02     2795.43     23.44 o
  -2   5   7     1760.50     1862.88     15.96 o
  -1   5   7      378.39      364.76      4.09 o
   0   5   7      596.22      579.17      5.95 o
   1   5   7     6044.87     6735.72     56.25 o
   2   5   7       63.33       73.15      2.05 o
   3   5   7      189.24      163.57      3.43 o
   4   5   7        5.15        2.89      1.64 o
   5   5   7      124.07      152.24      4.29 o
   6   5   7      467.23      443.20      6.99 o
   7   5   7        0.04       -1.29      2.25 o
   8   5   7      171.84      171.96      4.66 o
   9   5   7       14.13       11.64      2.67 o
  10   5   7        6.83        7.94      2.79 o
  11   5   7       46.88       56.49      4.75 o
  12   5   7       29.36       29.45      6.12 o
  13   5   7        8.51       -0.86      5.54 o
 -15   6   7       19.31       19.75      9.84 o
 -14   6   7       47.92       44.32      8.70 o
 -13   6   7        0.19        1.09      4.77 o
 -12   6   7       88.02       79.91      9.83 o
 -11   6   7       22.17       16.06      5.47 o
 -10   6   7       66.42       51.00      4.43 o
  -9   6   7       25.46       14.10      2.73 o
  -8   6   7      389.91      423.36      6.41 o
  -7   6   7       11.63       16.49      1.89 o
  -6   6   7      349.51      356.23      4.79 o
  -5   6   7     1155.03     1314.08     12.12 o
  -4   6   7      185.50      184.53      3.16 o
  -3   6   7     2456.50     2504.96     21.14 o
  -2   6   7       14.89       25.81      1.30 o
  -1   6   7      132.41      113.38      2.29 o
   0   6   7      256.42      248.58      3.34 o
   1   6   7       44.32       57.61      1.91 o
   2   6   7       28.99       27.97      1.57 o
   3   6   7      274.79      218.58      3.95 o
   4   6   7      143.70      158.73      3.67 o
   5   6   7       83.97       91.13      3.04 o
   6   6   7      195.31      238.97      5.85 o
   7   6   7       74.18       72.84      4.31 o
   8   6   7      246.93      282.52      9.16 o
   9   6   7      192.11      178.62      8.29 o
  10   6   7       91.32       94.14      7.13 o
  11   6   7       64.36       53.60      7.45 o
  12   6   7        8.09        7.15      8.70 o
  13   6   7        1.92       22.74      8.35 o
 -15   7   7       24.50       32.30      8.48 o
 -14   7   7       30.14       34.70      9.95 o
 -13   7   7       42.90       35.81      6.72 o
 -12   7   7       69.06       89.00      6.73 o
 -11   7   7       48.95       61.96      6.04 o
 -10   7   7      335.55      338.46      8.84 o
  -9   7   7      142.43      117.98      5.35 o
  -8   7   7       11.16        5.31      2.21 o
  -7   7   7      166.77      188.70      3.85 o
  -6   7   7      392.70      402.75      5.16 o
  -5   7   7      344.59      352.94      4.60 o
  -4   7   7      289.71      333.05      4.91 o
  -3   7   7      573.85      586.70      5.99 o
  -2   7   7      133.70      161.00      2.54 o
  -1   7   7      228.49      222.94      3.26 o
   0   7   7       79.79       84.89      2.03 o
   1   7   7      209.92      221.26      3.53 o
   2   7   7        4.74        6.64      1.35 o
   3   7   7      898.23      943.79     10.15 o
   4   7   7        5.88       13.62      1.89 o
   5   7   7      594.50      594.03      8.05 o
   6   7   7       60.73       73.25      3.77 o
   7   7   7       93.66       97.73      5.41 o
   8   7   7       11.18       13.99      4.07 o
   9   7   7      148.80      153.14      7.74 o
  10   7   7       43.73       53.33      6.13 o
  11   7   7       39.33       37.20      7.05 o
  12   7   7       20.42       28.30      8.28 o
 -14   8   7       20.51       24.59      7.43 o
 -13   8   7        4.63       -3.06      5.29 o
 -12   8   7        0.43        1.66      4.55 o
 -11   8   7       35.65       32.05      5.07 o
 -10   8   7       68.83       76.93      5.14 o
  -9   8   7        0.25       -4.46      4.46 o
  -8   8   7       67.02       62.69      3.15 o
  -7   8   7        9.25       14.94      2.09 o
  -6   8   7        0.45       -1.21      1.60 o
  -5   8   7       16.24       17.39      1.56 o
  -4   8   7      528.39      556.92      7.15 o
  -3   8   7      829.39      837.71      9.06 o
  -2   8   7       58.78       72.58      2.29 o
  -1   8   7      505.36      531.08      6.47 o
   0   8   7       96.01      115.53      2.98 o
   1   8   7       37.31       40.52      2.10 o
   2   8   7      327.00      297.71      4.48 o
   3   8   7       14.24       16.25      1.71 o
   4   8   7      336.51      363.56      5.77 o
   5   8   7        1.46        0.64      1.98 o
   6   8   7       75.25       67.03      4.49 o
   7   8   7        3.10       -1.37      3.99 o
   8   8   7       83.93       84.24      6.01 o
   9   8   7       15.20       15.32      4.80 o
  10   8   7        0.49       -1.48      5.07 o
  11   8   7       90.47      111.83      9.03 o
  12   8   7       61.54       64.16      9.75 o
 -14   9   7        4.17        1.84      6.75 o
 -13   9   7        0.48       -1.50      5.19 o
 -12   9   7        4.98        5.36      5.20 o
 -11   9   7       59.70       68.90      5.80 o
 -10   9   7      117.97       95.84      5.08 o
  -9   9   7       79.00       89.05      4.68 o
  -8   9   7        6.52        9.47      3.21 o
  -7   9   7        4.77       -1.05      1.99 o
  -6   9   7      643.65      684.71      9.95 o
  -5   9   7        6.34        0.81      2.07 o
  -4   9   7      670.46      705.45      9.27 o
  -3   9   7        0.79       -1.78      1.78 o
  -2   9   7        0.37        3.37      1.80 o
  -1   9   7      165.77      147.03      3.62 o
   0   9   7       35.14       32.96      2.32 o
   1   9   7        6.00        1.57      2.10 o
   2   9   7        3.62       -2.01      2.01 o
   3   9   7       68.72       74.52      3.35 o
   4   9   7      298.46      333.12      5.89 o
   5   9   7      193.40      224.11      5.99 o
   6   9   7       92.15       86.68      4.51 o
   7   9   7       12.19       13.95      4.03 o
   8   9   7      123.28      141.14      6.91 o
   9   9   7       10.82       19.57      4.82 o
  10   9   7        1.00        7.83      5.43 o
  11   9   7      116.82      132.02      9.29 o
 -13  10   7        0.00        7.73      5.38 o
 -12  10   7        0.01       -1.21      4.54 o
 -11  10   7        0.44        2.07      3.69 o
 -10  10   7        4.04        7.72      3.32 o
  -9  10   7       18.73       32.02      3.12 o
  -8  10   7        4.65       12.36      3.18 o
  -7  10   7      171.12      190.08      6.12 o
  -6  10   7       72.24       83.96      4.06 o
  -5  10   7      244.54      272.15      5.94 o
  -4  10   7      295.56      303.78      6.57 o
  -3  10   7      155.28      142.71      5.46 o
  -2  10   7      357.90      334.68      6.96 o
  -1  10   7        0.61        0.02      2.49 o
   0  10   7       78.12       76.98      3.76 o
   1  10   7       14.24       10.40      2.60 o
   2  10   7       28.01       32.77      2.97 o
   3  10   7        5.24        0.79      3.35 o
   4  10   7       86.58       99.42      5.51 o
   5  10   7      425.69      412.60     14.29 o
   6  10   7       29.61       22.53      3.23 o
   7  10   7        7.68       16.91      3.70 o
   8  10   7        1.46        2.95      3.70 o
   9  10   7       63.90       67.96      6.43 o
  10  10   7       12.98       13.45      5.34 o
 -12  11   7        0.05        0.63      6.08 o
 -11  11   7        1.62       -0.63      4.06 o
 -10  11   7        5.02        4.20      3.55 o
  -9  11   7        9.16        0.51      4.60 o
  -8  11   7       50.25       68.60      5.48 o
  -7  11   7       25.43       17.49      4.88 o
  -6  11   7       12.77       15.51      3.05 o
  -5  11   7       90.67       83.24      5.04 o
  -4  11   7      224.46      222.63      7.77 o
  -3  11   7        0.05        1.23      2.86 o
  -2  11   7        7.42       14.54      3.25 o
  -1  11   7        7.21        0.28      3.01 o
   0  11   7        5.05       -0.41      3.00 o
   1  11   7       31.43       22.74      3.72 o
   2  11   7       31.42       24.76      4.05 o
   3  11   7       41.56       52.00      6.17 o
   4  11   7        7.31        7.03      3.81 o
   5  11   7        5.06        7.97      5.31 o
   6  11   7       61.61       65.93      7.50 o
   7  11   7        3.49        7.36      6.87 o
   8  11   7        4.34        2.57      3.51 o
   9  11   7       19.90       30.52      5.71 o
  10  11   7        3.72        3.42      5.11 o
 -11  12   7        1.52       -2.23     10.81 o
 -10  12   7       22.83        7.00      5.04 o
  -9  12   7        1.18        0.10      4.67 o
  -8  12   7       37.14       31.86      4.74 o
  -7  12   7        5.42        7.64      6.23 o
  -6  12   7       25.23       19.74      4.30 o
  -5  12   7        3.91        2.32      3.64 o
  -4  12   7        0.54       -0.36      3.53 o
  -3  12   7      122.55      136.98      5.97 o
  -2  12   7       11.28        4.79      3.32 o
  -1  12   7        2.61        2.68      3.17 o
   0  12   7       68.71       88.67      5.06 o
   1  12   7       16.49       12.96      3.57 o
   2  12   7        0.11        0.17      3.56 o
   3  12   7       22.57       16.13      4.20 o
   4  12   7        0.60       -0.90      4.79 o
   5  12   7       33.70       44.10      5.75 o
   6  12   7       34.63       30.21      6.64 o
   7  12   7       12.90       15.38      7.12 o
   8  12   7        3.10        1.86      7.11 o
   9  12   7        0.09        5.13     11.62 o
 -10  13   7       38.69       46.12      9.43 o
  -9  13   7        1.83       -6.95      6.95 o
  -8  13   7       10.09        7.59      7.18 o
  -7  13   7        0.16       -6.41      6.41 o
  -6  13   7        8.06        5.94      5.60 o
  -5  13   7       38.33       53.98      5.09 o
  -4  13   7        0.50        2.81      3.33 o
  -3  13   7        4.57        2.14      3.40 o
  -2  13   7      134.04      135.05      6.04 o
  -1  13   7        1.06        2.10      3.22 o
   0  13   7        0.28        1.00      3.29 o
   1  13   7       10.19       11.15      3.63 o
   2  13   7       28.25       23.60      4.28 o
   3  13   7       10.78        7.15      4.15 o
   4  13   7       70.13       72.75      8.29 o
   5  13   7       27.92       27.89      7.44 o
   6  13   7       41.10       51.39      8.99 o
   7  13   7        0.17       -5.96      8.04 o
   8  13   7        0.05       -4.64     10.15 o
  -9  14   7        4.60        6.34     14.07 o
  -8  14   7       24.41       18.55      8.12 o
  -7  14   7        0.16       -0.03      6.88 o
  -6  14   7       34.23       38.80      7.80 o
  -5  14   7        1.41        1.14      4.46 o
  -4  14   7        0.46       -1.63      3.87 o
  -3  14   7        0.78       -3.99      3.99 o
  -2  14   7       13.60       13.44      3.94 o
  -1  14   7       43.53       54.14      4.45 o
   0  14   7        7.75        5.99      3.63 o
   1  14   7       24.28       26.52      4.20 o
   2  14   7        0.24       -3.88      3.88 o
   3  14   7        0.18       -3.28      5.87 o
   4  14   7       12.30       14.67      7.00 o
   5  14   7        0.87       -6.71      6.71 o
   6  14   7        0.19       -1.43      7.63 o
  -7  15   7        0.83      -10.49     10.92 o
  -6  15   7        4.41        4.07      8.25 o
  -5  15   7        2.37       -5.14      5.14 o
  -4  15   7        9.13       13.42      4.32 o
  -3  15   7        1.55        0.40      3.75 o
  -2  15   7        1.71       -3.49      3.49 o
  -1  15   7       26.00       29.18      4.20 o
   0  15   7        9.17       14.39      3.93 o
   1  15   7        0.27       -2.51      3.70 o
   2  15   7        8.23        7.62      4.79 o
   3  15   7        1.42       -6.28      6.28 o
   4  15   7        4.19       -3.72      6.95 o
  -3  16   7        1.56       -4.87      5.28 o
  -2  16   7        1.40       -2.78      3.80 o
  -1  16   7       22.37       26.23      4.31 o
   0  16   7        2.89        5.58      3.99 o
   1  16   7        4.15      -12.86     12.86 o
 -16   0   8       12.06       -1.10      7.91 o
 -14   0   8       66.76       64.00      8.44 o
 -12   0   8      136.60      139.49      7.15 o
 -10   0   8      502.98      541.03      9.63 o
  -8   0   8     1160.98     1277.46     16.21 o
  -6   0   8      160.45      124.46      3.14 o
  -4   0   8      761.83      827.25     10.15 o
  -2   0   8      149.51      170.28      3.01 o
   0   0   8       49.39       34.66      1.68 o
   2   0   8     1438.76     1467.49     16.64 o
   4   0   8      820.12      968.86     12.64 o
   6   0   8        5.25       -0.52      2.26 o
   8   0   8      624.99      680.96     11.46 o
  10   0   8       22.63       26.95      4.76 o
  12   0   8       90.73       90.45     11.02 o
 -16   1   8        3.38       13.21      5.56 o
 -15   1   8        5.71       -3.98      3.98 o
 -14   1   8        0.02       -3.52      3.52 o
 -13   1   8       42.99       43.05      4.29 o
 -12   1   8        1.73        0.13      2.67 o
 -11   1   8        0.19       -2.20      2.22 o
 -10   1   8        0.07       -1.67      1.67 o
  -9   1   8      461.34      480.82      6.19 o
  -8   1   8       10.09       21.69      1.60 o
  -7   1   8     1536.47     1764.67     14.20 o
  -6   1   8        2.66        8.27      1.12 o
  -5   1   8       24.07       28.71      1.21 o
  -4   1   8     6045.96     6798.22     44.86 o
  -3   1   8     2165.94     2269.78     14.88 o
  -2   1   8       97.43       92.99      1.52 o
  -1   1   8     1161.36     1057.20      7.56 o
   0   1   8      396.50      435.16      3.64 o
   1   1   8      474.36      479.72      4.20 o
   2   1   8      146.86      181.36      2.45 o
   3   1   8       31.70       26.39      1.30 o
   4   1   8      154.36      148.83      2.83 o
   5   1   8       20.20       14.71      1.52 o
   6   1   8      291.44      245.87      4.36 o
   7   1   8      126.18      132.15      3.29 o
   8   1   8       39.71       25.65      2.65 o
   9   1   8      216.12      194.19      5.66 o
  10   1   8       28.06       17.68      3.73 o
  11   1   8       44.16       44.49      4.61 o
  12   1   8        2.99        0.00      3.95 o
  13   1   8       20.43       23.66      5.77 o
 -16   2   8        1.74        7.70      5.73 o
 -15   2   8        0.22        5.73      4.14 o
 -14   2   8       45.29       55.86      4.40 o
 -13   2   8       37.30       33.21      3.64 o
 -12   2   8      530.83      591.61      9.28 o
 -11   2   8      639.20      652.96      9.43 o
 -10   2   8       73.62       81.72      2.74 o
  -9   2   8        1.67        0.46      1.39 o
  -8   2   8      534.83      579.02      6.15 o
  -7   2   8      489.05      534.45      5.37 o
  -6   2   8      529.04      502.57      4.92 o
  -5   2   8      501.03      614.40      5.35 o
  -4   2   8        0.35       -0.88      0.88 o
  -3   2   8     4743.66     5188.58     35.08 o
  -2   2   8     1829.34     1756.10     12.33 o
  -1   2   8      584.21      616.17      5.03 o
   0   2   8       97.28       96.50      1.80 o
   1   2   8     1475.25     1483.31     11.13 o
   2   2   8       68.74       73.15      1.67 o
   3   2   8      148.28      151.94      2.58 o
   4   2   8       86.77       91.59      2.07 o
   5   2   8      564.23      647.37      6.59 o
   6   2   8        4.58        1.06      1.54 o
   7   2   8        0.04       -1.70      1.70 o
   8   2   8        1.13       -2.23      2.23 o
   9   2   8      205.75      190.59      5.25 o
  10   2   8        2.17        2.69      2.82 o
  11   2   8      111.72       93.33      4.84 o
  12   2   8       40.26       38.61      4.84 o
  13   2   8       38.04       32.27      5.80 o
 -16   3   8      147.70      166.10     10.08 o
 -15   3   8       21.74       24.64      4.43 o
 -14   3   8        5.11       12.98      3.35 o
 -13   3   8       20.98       19.34      3.34 o
 -12   3   8       34.12       38.66      3.35 o
 -11   3   8      139.71      106.63      3.86 o
 -10   3   8      431.37      456.44      7.23 o
  -9   3   8      287.99      278.32      4.22 o
  -8   3   8       37.07       33.23      1.73 o
  -7   3   8      197.84      205.81      3.02 o
  -6   3   8      484.78      451.59      4.32 o
  -5   3   8       15.42       17.91      1.07 o
  -4   3   8     1430.06     1514.22     11.87 o
  -3   3   8      473.80      530.66      4.81 o
  -2   3   8      946.40     1043.91      8.08 o
  -1   3   8     4786.50     5022.41     34.63 o
   0   3   8       61.40       57.71      1.41 o
   1   3   8        6.61       14.90      1.11 o
   2   3   8      265.70      393.50      4.07 o
   3   3   8      194.50      238.87      3.13 o
   4   3   8        5.89       15.57      1.39 o
   5   3   8        3.80        2.26      1.46 o
   6   3   8      280.75      311.91      4.41 o
   7   3   8        0.50       -1.98      1.98 o
   8   3   8      222.41      206.08      5.18 o
   9   3   8        4.54       -2.55      2.55 o
  10   3   8       10.53        8.30      3.05 o
  11   3   8       15.51       16.49      3.34 o
  12   3   8       13.35       14.48      4.18 o
  13   3   8        0.10       -4.04      4.04 o
 -16   4   8        0.23        2.20      4.15 o
 -15   4   8       12.48        2.38      3.79 o
 -14   4   8        1.50       -3.00      3.38 o
 -13   4   8      217.41      208.48      6.46 o
 -12   4   8       40.50       31.10      3.13 o
 -11   4   8        3.74        5.21      2.35 o
 -10   4   8       13.83        4.99      2.14 o
  -9   4   8       48.65       34.32      2.41 o
  -8   4   8      349.22      350.52      4.70 o
  -7   4   8      296.49      286.56      3.79 o
  -6   4   8      275.14      301.60      3.54 o
  -5   4   8       44.90       50.05      1.59 o
  -4   4   8     1172.86     1247.43     11.20 o
  -3   4   8       20.54        4.72      1.08 o
  -2   4   8      958.11      890.67      8.33 o
  -1   4   8     4262.05     4554.46     36.60 o
   0   4   8     2315.99     2379.99     20.42 o
   1   4   8     1540.13     1597.50     14.77 o
   2   4   8        1.61        3.38      1.09 o
   3   4   8        1.40        4.12      1.20 o
   4   4   8     1183.22     1230.77     10.79 o
   5   4   8       11.22       13.74      1.58 o
   6   4   8       24.78       25.73      1.94 o
   7   4   8        5.82        3.58      2.14 o
   8   4   8        0.41       -2.13      2.13 o
   9   4   8       25.18       19.11      2.83 o
  10   4   8       45.65       53.24      3.71 o
  11   4   8        2.39       -1.27      3.27 o
  12   4   8        4.31       -3.38      3.38 o
  13   4   8       15.84        2.07      3.93 o
 -15   5   8       52.71       62.08      6.86 o
 -14   5   8        2.08       -0.63      3.23 o
 -13   5   8        9.83        1.22      2.83 o
 -12   5   8        0.06       -1.48      2.57 o
 -11   5   8       56.27       48.93      3.56 o
 -10   5   8      249.41      269.61      5.87 o
  -9   5   8       25.35       27.09      2.88 o
  -8   5   8      101.27       85.55      3.18 o
  -7   5   8       36.29       38.90      2.59 o
  -6   5   8        9.27       15.45      1.64 o
  -5   5   8      239.49      282.71      3.99 o
  -4   5   8      278.71      309.19      4.16 o
  -3   5   8       58.05       64.82      1.90 o
  -2   5   8      139.48      113.86      2.41 o
  -1   5   8       27.10       48.43      1.67 o
   0   5   8      173.90      133.44      2.71 o
   1   5   8       63.97       53.90      1.96 o
   2   5   8     1113.68     1180.62     12.16 o
   3   5   8     1345.50     1330.76     14.32 o
   4   5   8      945.94      953.94     11.71 o
   5   5   8      248.04      217.85      5.00 o
   6   5   8        2.40        5.08      2.70 o
   7   5   8       65.78       81.11      3.30 o
   8   5   8      243.10      301.04      5.59 o
   9   5   8       30.68       38.44      3.14 o
  10   5   8        4.57        2.35      2.82 o
  11   5   8        9.75        5.12      4.34 o
  12   5   8       25.21       22.67      6.02 o
  13   5   8        0.20       -5.23      5.23 o
 -15   6   8       39.59       38.54      9.20 o
 -14   6   8       19.37       21.75      7.75 o
 -13   6   8        0.31       -1.34      5.07 o
 -12   6   8       12.93        8.13      4.37 o
 -11   6   8        0.36       -3.75      3.75 o
 -10   6   8      106.07      106.71      5.30 o
  -9   6   8       96.29      108.73      4.14 o
  -8   6   8        2.86        2.34      1.92 o
  -7   6   8       83.79       92.00      2.57 o
  -6   6   8        3.02        3.14      1.62 o
  -5   6   8      522.10      566.00      6.36 o
  -4   6   8       94.09      106.30      2.42 o
  -3   6   8      209.02      219.33      3.42 o
  -2   6   8      703.63      725.30      7.19 o
  -1   6   8      604.79      662.01      6.68 o
   0   6   8      749.76      859.00      8.27 o
   1   6   8      299.60      298.87      4.14 o
   2   6   8       38.16       21.99      1.67 o
   3   6   8       14.42        5.55      1.71 o
   4   6   8      455.44      500.99      6.85 o
   5   6   8       75.50       90.03      3.17 o
   6   6   8     1202.04     1214.62     16.15 o
   7   6   8     1272.74     1290.03     22.48 o
   8   6   8        0.18       -3.81      3.81 o
   9   6   8        0.56       -3.26      5.77 o
  10   6   8       18.76       25.68      5.68 o
  11   6   8       34.58       32.36      8.28 o
  12   6   8       22.86       34.01     12.26 o
 -15   7   8        4.35       -8.48     10.85 o
 -14   7   8        1.11       -3.98      6.54 o
 -13   7   8       28.91       24.65      6.23 o
 -12   7   8       66.55       76.25      6.42 o
 -11   7   8        4.60        0.46      4.22 o
 -10   7   8      158.41      148.52      6.05 o
  -9   7   8      373.13      402.35      8.86 o
  -8   7   8        7.62        1.62      2.18 o
  -7   7   8      254.52      272.04      4.32 o
  -6   7   8       31.95       34.12      1.97 o
  -5   7   8      285.43      283.44      4.16 o
  -4   7   8       80.13       90.05      2.24 o
  -3   7   8      473.39      556.75      5.93 o
  -2   7   8      287.54      309.33      3.99 o
  -1   7   8      223.10      236.84      3.48 o
   0   7   8       14.92       17.84      1.34 o
   1   7   8        1.47       -1.31      1.31 o
   2   7   8      224.30      227.53      4.06 o
   3   7   8      730.32      727.81      8.53 o
   4   7   8      859.12      922.70     10.50 o
   5   7   8        0.66       -2.15      2.15 o
   6   7   8       55.99       55.33      4.57 o
   7   7   8       60.20       65.54      5.07 o
   8   7   8        9.68       10.92      4.35 o
   9   7   8        0.66        3.42      4.45 o
  10   7   8       26.24       20.79      7.05 o
  11   7   8       36.31       27.32      7.32 o
  12   7   8       23.43       16.38     11.74 o
 -14   8   8        0.03       -6.12      6.15 o
 -13   8   8        0.76       -5.03      5.03 o
 -12   8   8       15.94       12.26      5.01 o
 -11   8   8        2.42       -0.02      4.24 o
 -10   8   8       25.16       30.77      3.89 o
  -9   8   8       19.77       21.92      3.75 o
  -8   8   8      553.64      513.21      8.55 o
  -7   8   8      350.92      326.22      5.23 o
  -6   8   8      679.63      706.24      8.12 o
  -5   8   8      111.69       96.41      2.64 o
  -4   8   8      281.67      286.03      4.08 o
  -3   8   8      822.90      891.03     10.39 o
  -2   8   8      184.23      181.65      4.51 o
  -1   8   8      135.16      127.81      3.44 o
   0   8   8        2.81        0.22      1.68 o
   1   8   8        0.14       -1.02      1.02 o
   2   8   8       90.43       67.98      2.28 o
   3   8   8        0.05       -1.65      1.65 o
   4   8   8      283.16      241.16      4.88 o
   5   8   8      104.31      110.25      4.08 o
   6   8   8       18.08       12.02      3.87 o
   7   8   8       45.75       58.49      5.31 o
   8   8   8       98.24       81.93      8.96 o
   9   8   8       24.88       28.96      5.25 o
  10   8   8       43.35       43.08      6.83 o
  11   8   8        5.31       13.93      6.58 o
 -14   9   8       19.28       13.19      6.72 o
 -13   9   8       10.95        6.94      5.94 o
 -12   9   8       13.53       21.13      6.02 o
 -11   9   8       38.56       51.91      4.85 o
 -10   9   8       17.96       16.72      3.68 o
  -9   9   8      292.52      350.68      8.63 o
  -8   9   8      143.74      179.50      5.15 o
  -7   9   8      313.93      343.90      5.67 o
  -6   9   8      229.86      206.65      4.39 o
  -5   9   8      337.63      332.86      6.31 o
  -4   9   8      157.43      149.50      4.68 o
  -3   9   8       70.52       59.27      2.95 o
  -2   9   8      673.86      648.05      9.50 o
  -1   9   8       87.91       90.20      3.14 o
   0   9   8        0.31       -1.97      2.19 o
   1   9   8      105.53      115.67      3.78 o
   2   9   8       57.26       68.39      3.65 o
   3   9   8        0.39       -1.34      1.34 o
   4   9   8       42.81       49.88      2.79 o
   5   9   8      365.40      377.47      8.02 o
   6   9   8       50.06       54.26      6.59 o
   7   9   8      146.42      146.11      6.77 o
   8   9   8       61.20       64.80      5.66 o
   9   9   8        2.40        6.94      4.97 o
  10   9   8       24.33       22.10      6.13 o
  11   9   8        0.86       -1.60      5.72 o
 -13  10   8       19.88       25.11      9.04 o
 -12  10   8        6.26        1.78      4.77 o
 -11  10   8       38.43       50.13      4.88 o
 -10  10   8       11.36        5.54      4.00 o
  -9  10   8       13.51       14.13      3.20 o
  -8  10   8       59.27       53.84      3.08 o
  -7  10   8       96.31       89.16      4.21 o
  -6  10   8       28.35       44.89      3.97 o
  -5  10   8      257.25      281.55      7.33 o
  -4  10   8       25.78       21.07      2.72 o
  -3  10   8       61.65       46.74      3.04 o
  -2  10   8        2.55       -0.44      2.64 o
  -1  10   8      128.01      120.51      4.13 o
   0  10   8      467.39      507.43      9.13 o
   1  10   8       93.83       76.26      3.75 o
   2  10   8       12.15       13.33      2.87 o
   3  10   8      114.20      103.22      5.53 o
   4  10   8       13.70        3.75      4.10 o
   5  10   8       18.93       24.78      3.12 o
   6  10   8       21.49       19.54      2.73 o
   7  10   8        0.01       -2.74      3.55 o
   8  10   8      107.78      118.68      6.47 o
   9  10   8        0.68        0.40      4.41 o
  10  10   8       19.76       20.03      5.92 o
 -12  11   8       28.97       37.35      5.58 o
 -11  11   8       10.57       -0.26      4.13 o
 -10  11   8       10.56        4.62      3.65 o
  -9  11   8        0.37       -4.52      4.52 o
  -8  11   8        4.38       11.63      4.53 o
  -7  11   8       16.01       10.02      3.91 o
  -6  11   8       42.42       37.84      3.69 o
  -5  11   8       23.97       23.28      4.33 o
  -4  11   8       90.89       79.23      5.13 o
  -3  11   8       11.05        4.24      3.58 o
  -2  11   8        9.32        5.91      3.43 o
  -1  11   8       54.45       58.03      4.36 o
   0  11   8       20.10       14.17      3.71 o
   1  11   8        0.45       -1.02      3.58 o
   2  11   8       51.28       48.91      3.82 o
   3  11   8        0.98       -2.02      3.46 o
   4  11   8       56.38       59.60      6.46 o
   5  11   8       15.00       11.89      5.81 o
   6  11   8        1.08        1.35      6.30 o
   7  11   8        9.35        6.37      4.13 o
   8  11   8        5.11        5.61      3.80 o
   9  11   8        0.46        2.82      4.39 o
 -11  12   8        3.13       -3.86     11.03 o
 -10  12   8        0.10       -2.04      4.85 o
  -9  12   8       44.50       54.27      6.93 o
  -8  12   8        1.12       -1.69      4.29 o
  -7  12   8       21.51       20.66      4.72 o
  -6  12   8       13.49       11.75      4.55 o
  -5  12   8       53.36       53.66      4.62 o
  -4  12   8        0.02       -1.29      3.62 o
  -3  12   8       28.89       19.46      4.42 o
  -2  12   8       16.54       17.95      3.70 o
  -1  12   8       13.28        6.46      3.50 o
   0  12   8       50.20       49.05      4.85 o
   1  12   8      114.96      106.67      5.64 o
   2  12   8       16.14       18.69      4.25 o
   3  12   8        5.36       -2.22      4.31 o
   4  12   8        3.11        4.84      5.31 o
   5  12   8        7.61        2.22      5.77 o
   6  12   8        0.24       -4.77      6.28 o
   7  12   8        0.16        0.15      7.37 o
   8  12   8        2.78       -1.47     10.65 o
 -10  13   8        1.22        0.60      7.80 o
  -9  13   8        1.00       -5.72      7.51 o
  -8  13   8       35.76       46.76      8.44 o
  -7  13   8        0.11        0.06      7.88 o
  -6  13   8       11.81       11.84      6.98 o
  -5  13   8       29.36       27.91      4.38 o
  -4  13   8        8.69        4.65      4.08 o
  -3  13   8       30.08       26.75      4.25 o
  -2  13   8        0.05        0.84      3.52 o
  -1  13   8        3.50        3.96      3.50 o
   0  13   8        5.77        7.19      4.22 o
   1  13   8       12.07       11.72      4.10 o
   2  13   8       20.29       16.70      4.42 o
   3  13   8        0.63       -3.03      6.00 o
   4  13   8       12.42       12.42      6.96 o
   5  13   8        6.04        8.13      7.33 o
   6  13   8        2.66       -1.99      7.78 o
   7  13   8        0.79        4.23      8.45 o
  -8  14   8       12.53       22.24     11.16 o
  -7  14   8        2.56       -6.48      7.93 o
  -6  14   8        0.70        9.76      5.84 o
  -5  14   8       25.03       32.72      7.15 o
  -4  14   8        4.07        1.84      4.30 o
  -3  14   8        3.45       -3.91      3.91 o
  -2  14   8       14.81       18.04      4.19 o
  -1  14   8        0.47        0.83      3.85 o
   0  14   8        0.78       -0.50      3.82 o
   1  14   8        2.49       -0.16      4.05 o
   2  14   8        5.58       -0.05      6.04 o
   3  14   8        0.00        2.50      6.44 o
   4  14   8        0.09       -6.62      6.62 o
   5  14   8        9.03        5.33      7.54 o
   6  14   8        7.25        8.20     14.29 o
  -6  15   8       23.36       29.23      8.16 o
  -5  15   8        2.98        1.59      6.82 o
  -4  15   8       18.59       36.82      7.31 o
  -3  15   8        0.34       -1.18      5.11 o
  -2  15   8        0.25       -0.91      7.32 o
  -1  15   8       10.56       10.43      4.18 o
   0  15   8       20.63       20.46      4.47 o
   1  15   8        0.13        2.46      5.71 o
   2  15   8        0.00        8.52      6.46 o
   3  15   8        8.54        9.82      7.14 o
 -15   0   9       76.54       95.71     11.66 o
 -13   0   9       16.52       16.45      5.99 o
 -11   0   9      470.12      486.95     10.15 o
  -9   0   9      613.74      626.61     10.34 o
  -7   0   9      102.86       93.52      3.02 o
  -5   0   9     6663.26     7588.57     68.98 o
  -3   0   9       16.39       24.67      1.56 o
  -1   0   9       41.19       41.76      2.05 o
   1   0   9      279.11      274.85      4.99 o
   3   0   9        1.81       -1.64      1.64 o
   5   0   9      157.67      204.25      5.19 o
   7   0   9        5.62       -0.71      2.55 o
   9   0   9      754.47      650.14     16.25 o
  11   0   9        1.22        4.87      6.07 o
  13   0   9       11.33       24.86      9.70 o
 -16   1   9      104.31      114.47      8.11 o
 -15   1   9        2.55        2.29      4.53 o
 -14   1   9        2.93       -3.40      3.51 o
 -13   1   9        1.57       -3.49      3.49 o
 -12   1   9       29.55       25.80      3.22 o
 -11   1   9       32.91       39.08      2.84 o
 -10   1   9       18.02       12.48      2.07 o
  -9   1   9       74.90       60.67      2.50 o
  -8   1   9       13.44       17.20      1.57 o
  -7   1   9      143.46      146.44      2.73 o
  -6   1   9      428.54      440.66      4.42 o
  -5   1   9      552.83      623.62      5.66 o
  -4   1   9        1.24       -0.90      0.90 o
  -3   1   9      571.75      608.67      4.97 o
  -2   1   9       70.42       49.33      1.29 o
  -1   1   9     1482.85     1572.86     10.88 o
   0   1   9     2055.50     2309.64     15.48 o
   1   1   9     2964.45     3265.72     22.29 o
   2   1   9      173.27      181.49      2.66 o
   3   1   9     1314.51     1449.72     11.38 o
   4   1   9      249.05      302.49      3.87 o
   5   1   9      441.52      454.09      5.81 o
   6   1   9        8.62       -1.38      1.38 o
   7   1   9       92.47       85.31      3.05 o
   8   1   9      460.94      440.36      7.16 o
   9   1   9       19.24       15.73      3.25 o
  10   1   9      104.95      119.51      5.61 o
  11   1   9        0.82       -1.55      3.49 o
  12   1   9       13.50       27.74      5.86 o
  13   1   9      112.70      162.48      9.44 o
 -16   2   9       21.81       30.23      6.30 o
 -15   2   9        4.85        1.68      4.10 o
 -14   2   9       27.28       30.02      3.95 o
 -13   2   9      110.61      105.23      4.67 o
 -12   2   9      435.10      435.70      7.85 o
 -11   2   9      155.48      149.91      4.37 o
 -10   2   9        2.44        0.20      2.06 o
  -9   2   9       48.49       46.80      2.11 o
  -8   2   9       10.19        9.47      1.53 o
  -7   2   9        9.58       15.87      1.42 o
  -6   2   9      359.86      404.84      4.06 o
  -5   2   9      673.61      643.74      6.01 o
  -4   2   9        0.01       -0.90      0.90 o
  -3   2   9      222.18      172.09      2.38 o
  -2   2   9      132.72      111.92      1.93 o
  -1   2   9     1546.23     1613.17     11.56 o
   0   2   9        0.02       -0.86      0.86 o
   1   2   9      822.60      827.42      6.91 o
   2   2   9     2623.99     2775.32     19.98 o
   3   2   9      694.58      704.49      6.36 o
   4   2   9      230.49      265.84      3.71 o
   5   2   9       41.57       46.43      1.98 o
   6   2   9      120.31      120.06      2.86 o
   7   2   9        0.62       -2.22      2.22 o
   8   2   9       67.63       61.42      3.43 o
   9   2   9       41.81       42.82      3.51 o
  10   2   9        0.04       -2.23      2.78 o
  11   2   9        0.21       -2.93      3.22 o
  12   2   9        1.47       -4.41      4.41 o
  13   2   9       17.37       20.58      6.35 o
 -16   3   9        1.33        3.66      4.48 o
 -15   3   9       82.20       94.78      6.29 o
 -14   3   9        4.42        0.75      3.24 o
 -13   3   9       63.48       67.88      4.07 o
 -12   3   9       75.39       72.86      3.73 o
 -11   3   9        1.00       -2.34      2.34 o
 -10   3   9        4.41        4.41      2.20 o
  -9   3   9       11.05        9.62      1.96 o
  -8   3   9       84.04      101.49      2.33 o
  -7   3   9      215.97      231.36      3.30 o
  -6   3   9      340.35      377.24      4.15 o
  -5   3   9     1361.61     1464.01     10.81 o
  -4   3   9       48.15       40.86      1.35 o
  -3   3   9      946.63      939.53      7.72 o
  -2   3   9     1588.14     1803.28     13.30 o
  -1   3   9      556.71      571.37      4.97 o
   0   3   9        7.52        6.39      1.06 o
   1   3   9      128.49      162.23      2.53 o
   2   3   9      170.78      177.51      2.75 o
   3   3   9      347.35      384.38      4.23 o
   4   3   9     1909.91     1902.29     15.17 o
   5   3   9      108.88      122.97      2.68 o
   6   3   9       15.41       21.24      2.14 o
   7   3   9      152.62      151.16      4.23 o
   8   3   9       61.22       70.98      3.44 o
   9   3   9        7.38        7.00      2.77 o
  10   3   9       46.44       43.17      3.66 o
  11   3   9       12.76       17.31      3.82 o
  12   3   9        0.01       -3.92      3.92 o
  13   3   9        0.16       -0.76      4.58 o
 -16   4   9       34.50       60.80      5.13 o
 -15   4   9       26.88       25.90      8.41 o
 -14   4   9       12.78       14.29      3.67 o
 -13   4   9        1.34        2.02      3.17 o
 -12   4   9      188.04      193.66      5.11 o
 -11   4   9        0.71       -2.21      2.21 o
 -10   4   9       74.12       78.82      3.04 o
  -9   4   9      146.49      161.76      3.92 o
  -8   4   9       17.59       13.08      1.60 o
  -7   4   9      607.10      594.70      5.70 o
  -6   4   9      192.03      211.31      3.04 o
  -5   4   9        0.11       -0.99      0.99 o
  -4   4   9      247.21      272.77      3.63 o
  -3   4   9       91.17       94.65      2.24 o
  -2   4   9      111.82      108.80      2.35 o
  -1   4   9     1781.90     2110.52     17.90 o
   0   4   9      161.24      133.89      2.82 o
   1   4   9      319.92      329.63      4.15 o
   2   4   9      174.09      156.23      2.81 o
   3   4   9      504.68      606.06      6.19 o
   4   4   9      646.05      663.17      6.78 o
   5   4   9      712.48      695.25      7.26 o
   6   4   9     1273.98     1265.06     14.22 o
   7   4   9      350.28      403.56      6.74 o
   8   4   9       10.14        3.47      2.52 o
   9   4   9        0.00       -2.62      2.62 o
  10   4   9        1.03       -1.77      3.08 o
  11   4   9        5.39       -1.44      3.48 o
  12   4   9        0.68       -3.70      3.70 o
  13   4   9        0.57       -5.34      5.34 o
 -15   5   9        0.72        1.07      5.29 o
 -14   5   9        0.53       -0.90      5.63 o
 -13   5   9       23.06       19.57      3.14 o
 -12   5   9       23.92       22.60      2.99 o
 -11   5   9       22.51       16.71      2.70 o
 -10   5   9       41.78       27.42      2.65 o
  -9   5   9       55.87       58.44      3.64 o
  -8   5   9      242.93      218.11      5.12 o
  -7   5   9      186.79      181.61      3.86 o
  -6   5   9      588.42      705.77      8.52 o
  -5   5   9      359.51      384.26      4.99 o
  -4   5   9      264.80      308.39      4.29 o
  -3   5   9      111.49      130.59      2.77 o
  -2   5   9      131.73      133.06      2.73 o
  -1   5   9       42.47       24.13      1.50 o
   0   5   9       51.94       60.87      2.23 o
   1   5   9       76.06       80.64      2.36 o
   2   5   9      117.61      125.13      3.10 o
   3   5   9       82.90       85.28      3.13 o
   4   5   9       17.39       10.44      1.87 o
   5   5   9       40.74       43.43      2.69 o
   6   5   9        1.33        9.97      2.47 o
   7   5   9      178.04      221.72      5.50 o
   8   5   9        1.03       -0.40      2.47 o
   9   5   9       13.92        9.27      2.62 o
  10   5   9        1.43       -3.39      3.39 o
  11   5   9       30.99       35.88      5.22 o
  12   5   9        1.63       -5.20      5.20 o
 -15   6   9        7.80        7.21     14.37 o
 -14   6   9       21.41       33.17     16.55 o
 -13   6   9       16.47        8.86      5.65 o
 -12   6   9        3.61        2.68      4.47 o
 -11   6   9       23.63       22.60      4.43 o
 -10   6   9        2.44       -3.81      3.81 o
  -9   6   9        1.29       -1.40      2.77 o
  -8   6   9       61.42       61.55      2.75 o
  -7   6   9      120.55       96.62      2.71 o
  -6   6   9      197.77      226.11      4.03 o
  -5   6   9        1.30        1.28      1.49 o
  -4   6   9      291.56      275.75      4.15 o
  -3   6   9      146.66      119.63      2.59 o
  -2   6   9      847.09      815.92      8.08 o
  -1   6   9      472.40      523.91      5.78 o
   0   6   9      104.13       98.65      2.33 o
   1   6   9     1420.06     1375.20     13.93 o
   2   6   9      181.17      208.07      4.08 o
   3   6   9      588.84      574.94      7.48 o
   4   6   9       94.40       88.54      3.11 o
   5   6   9      485.59      522.10      8.74 o
   6   6   9       75.85       84.96      4.59 o
   7   6   9       12.32        9.87      4.17 o
   8   6   9       10.51        3.21      4.05 o
   9   6   9        8.50       -1.35      4.43 o
  10   6   9       21.12       14.23      5.86 o
  11   6   9        6.42        8.06      7.94 o
  12   6   9        9.88        2.05      7.29 o
 -15   7   9        0.16       -6.21      6.21 o
 -14   7   9       39.57       49.21     13.10 o
 -13   7   9        0.80        4.70      5.40 o
 -12   7   9        5.44        3.11      4.53 o
 -11   7   9       10.11        9.47      4.54 o
 -10   7   9       51.63       42.72      3.94 o
  -9   7   9      558.26      561.78     10.68 o
  -8   7   9      584.10      564.25     12.74 o
  -7   7   9       21.45       12.68      2.15 o
  -6   7   9        9.66       -1.58      1.58 o
  -5   7   9      172.22      175.44      3.56 o
  -4   7   9      580.29      606.98      6.86 o
  -3   7   9      779.77      826.96      8.48 o
  -2   7   9        6.96       16.45      1.44 o
  -1   7   9       21.13       12.05      1.51 o
   0   7   9      310.16      328.18      4.71 o
   1   7   9      203.91      203.18      3.83 o
   2   7   9      335.33      351.95      5.31 o
   3   7   9       55.64       50.36      2.57 o
   4   7   9        0.66       -2.13      2.13 o
   5   7   9       13.62        9.90      3.01 o
   6   7   9       35.74       35.72      4.26 o
   7   7   9       40.40       47.73      4.83 o
   8   7   9       18.54       13.44      4.71 o
   9   7   9       31.71       40.46      5.78 o
  10   7   9        0.09       -5.06      5.31 o
  11   7   9       66.82       72.87     30.92 o
 -14   8   9        0.58       -1.28      6.85 o
 -13   8   9        0.23       -4.71      8.58 o
 -12   8   9        7.58       13.95      4.77 o
 -11   8   9        1.58        3.28      3.82 o
 -10   8   9       13.74       20.38      3.73 o
  -9   8   9      105.98      114.15      5.24 o
  -8   8   9       75.93       72.75      4.57 o
  -7   8   9       13.48       18.84      2.33 o
  -6   8   9      276.68      302.11      4.98 o
  -5   8   9       39.24       35.56      2.12 o
  -4   8   9       40.79       47.38      2.09 o
  -3   8   9      520.60      606.10      7.34 o
  -2   8   9        8.12        9.00      1.57 o
  -1   8   9       80.33       96.19      2.49 o
   0   8   9      111.90      112.82      3.16 o
   1   8   9       34.10       37.06      2.19 o
   2   8   9       32.04       22.85      2.01 o
   3   8   9       10.30        4.91      2.05 o
   4   8   9      185.22      244.49      5.61 o
   5   8   9        6.00        9.71      3.33 o
   6   8   9       22.27       24.80      4.69 o
   7   8   9       16.57       17.31      4.57 o
   8   8   9       39.24       52.03      5.69 o
   9   8   9       10.93       14.06      5.70 o
  10   8   9        0.29       -5.38      5.38 o
  11   8   9      133.51      182.62     13.43 o
 -14   9   9       16.45       25.51     18.99 o
 -13   9   9        0.00       -2.94      5.29 o
 -12   9   9        0.64       -2.25      4.89 o
 -11   9   9        9.57       11.19      4.15 o
 -10   9   9        2.67       -3.21      3.21 o
  -9   9   9        4.13        3.01      3.97 o
  -8   9   9       25.79       24.38      3.20 o
  -7   9   9      160.96      193.75      4.89 o
  -6   9   9      294.32      294.84      5.95 o
  -5   9   9      375.61      399.51      6.34 o
  -4   9   9      140.23      123.51      3.87 o
  -3   9   9      153.48      187.93      4.95 o
  -2   9   9      246.67      293.36      7.96 o
  -1   9   9       21.95       18.68      2.51 o
   0   9   9       43.50       53.97      3.26 o
   1   9   9      386.78      380.65      7.28 o
   2   9   9       56.35       45.60      2.65 o
   3   9   9       20.23       15.71      2.27 o
   4   9   9      117.85       87.37      3.77 o
   5   9   9       43.36       37.05      4.23 o
   6   9   9       12.41       21.69      4.24 o
   7   9   9        7.86        3.67      4.01 o
   8   9   9       57.42       63.11      6.01 o
   9   9   9       38.42       24.02      5.72 o
  10   9   9       35.16       26.25      6.55 o
 -13  10   9        3.27        0.87      5.24 o
 -12  10   9        5.38        4.38      4.91 o
 -11  10   9       19.57       12.50      4.55 o
 -10  10   9        4.59        2.43      3.35 o
  -9  10   9       35.65       32.97      3.69 o
  -8  10   9       78.00       92.16      4.10 o
  -7  10   9       28.33       29.15      4.65 o
  -6  10   9        0.45       -2.90      2.90 o
  -5  10   9       24.04       38.10      3.56 o
  -4  10   9        8.62        9.32      3.32 o
  -3  10   9        0.90       -2.55      2.55 o
  -2  10   9      229.78      270.26      6.78 o
  -1  10   9       17.12       19.52      2.95 o
   0  10   9        3.22        3.90      2.80 o
   1  10   9      546.18      584.00     12.71 o
   2  10   9       23.62       19.86      4.01 o
   3  10   9       47.82       54.35      5.02 o
   4  10   9        0.06       -5.69      5.69 o
   5  10   9       67.54       76.28      3.51 o
   6  10   9       15.00       11.69      4.00 o
   7  10   9       32.83       36.40      4.63 o
   8  10   9        9.44        9.62      4.75 o
   9  10   9       52.26       61.50      6.58 o
  10  10   9       17.66       22.17      5.94 o
 -12  11   9        7.24        9.78      4.84 o
 -11  11   9        7.77        5.33      4.18 o
 -10  11   9        0.00       -3.51      3.51 o
  -9  11   9        0.88       -1.31      5.33 o
  -8  11   9        0.62        4.33      5.06 o
  -7  11   9       21.16       22.32      4.28 o
  -6  11   9        4.40        4.86      3.17 o
  -5  11   9       13.82       19.25      3.68 o
  -4  11   9        8.24        3.93      3.95 o
  -3  11   9       50.08       39.73      4.52 o
  -2  11   9       80.32       91.06      5.37 o
  -1  11   9       94.16       99.24      6.70 o
   0  11   9       32.03       38.40      4.47 o
   1  11   9       80.27       77.33      6.17 o
   2  11   9        3.87        3.11      3.58 o
   3  11   9       45.34       43.87      5.32 o
   4  11   9        3.65        8.20      5.71 o
   5  11   9       42.66       34.92      7.75 o
   6  11   9       25.83       27.29      7.37 o
   7  11   9        0.40       -2.34      3.19 o
   8  11   9       41.53       56.37      5.30 o
   9  11   9       35.04       57.14      6.37 o
 -11  12   9        2.72       -5.75     11.12 o
 -10  12   9       12.51       19.16      6.08 o
  -9  12   9        2.54        3.91      5.49 o
  -8  12   9        9.70       11.73      5.06 o
  -7  12   9        0.54       -3.68      3.68 o
  -6  12   9        0.87       -3.56      4.95 o
  -5  12   9       32.32       28.25      4.71 o
  -4  12   9       43.61       49.93      4.96 o
  -3  12   9        0.48       -1.95      3.78 o
  -2  12   9       65.95       70.08      5.08 o
  -1  12   9        0.00        0.27      3.67 o
   0  12   9        2.38       -3.77      3.77 o
   1  12   9       50.55       60.89      5.16 o
   2  12   9       33.51       33.85      4.90 o
   3  12   9        8.20       14.92      4.70 o
   4  12   9       35.55       40.70      7.47 o
   5  12   9        0.47       -1.84      6.14 o
   6  12   9        1.46        2.45      6.62 o
   7  12   9        4.16        9.16      7.31 o
   8  12   9        4.58       -4.88     11.26 o
 -10  13   9        0.37       -8.03     13.47 o
  -9  13   9       24.30       24.05     10.79 o
  -8  13   9       44.44       52.41      8.62 o
  -7  13   9        2.00       -5.46      7.84 o
  -6  13   9       12.16        9.22      6.90 o
  -5  13   9        2.51        1.16      6.25 o
  -4  13   9        3.60        6.53      4.29 o
  -3  13   9        5.40        1.45      4.01 o
  -2  13   9       38.41       51.95      4.97 o
  -1  13   9       18.93       20.77      4.37 o
   0  13   9       17.71       11.20      4.14 o
   1  13   9       12.09       11.07      4.40 o
   2  13   9       27.61       23.91      7.07 o
   3  13   9       30.95       49.93      7.86 o
   4  13   9       25.72       27.53      7.78 o
   5  13   9        1.00        3.70      7.80 o
   6  13   9       29.89       33.84     10.88 o
  -8  14   9        2.49        1.99      7.64 o
  -7  14   9       22.40       23.65      7.66 o
  -6  14   9        5.47       12.32      7.33 o
  -5  14   9        0.04       -6.28      6.28 o
  -4  14   9        0.89       -1.63      6.15 o
  -3  14   9        1.29        0.51      4.19 o
  -2  14   9        0.88       10.87      5.57 o
  -1  14   9       15.26       27.83      4.72 o
   0  14   9        4.86        5.39      4.27 o
   1  14   9        4.92        2.14      6.46 o
   2  14   9        1.60        0.57      6.69 o
   3  14   9        0.47       -2.79      6.62 o
   4  14   9        0.79        1.74      7.37 o
   5  14   9       13.28       10.31     10.73 o
  -6  15   9        0.82       -7.42      8.98 o
  -5  15   9       22.19       23.83      7.76 o
  -4  15   9       29.46       37.03      7.60 o
  -3  15   9        9.05       10.09      6.50 o
  -2  15   9        8.70        4.95      6.18 o
  -1  15   9        1.44        9.18      6.21 o
   0  15   9       21.35       29.19      7.11 o
   1  15   9        2.10        2.31      6.51 o
   2  15   9        2.44        1.29      6.83 o
   3  15   9        1.40       -4.66      9.07 o
 -16   0  10       16.34       35.09     10.10 o
 -14   0  10        2.88       20.16      6.78 o
 -12   0  10      159.50      155.61      9.93 o
 -10   0  10      187.52      183.64      5.74 o
  -8   0  10      226.97      202.83      5.18 o
  -6   0  10      506.56      486.31      7.33 o
  -4   0  10       35.63       32.95      1.80 o
  -2   0  10      778.40      753.71      9.17 o
   0   0  10     2282.32     2370.01     30.68 o
   2   0  10      188.82      138.69      3.73 o
   4   0  10      386.52      335.79      6.19 o
   6   0  10        0.54       -0.53      2.49 o
   8   0  10        1.26       -3.75      3.75 o
  10   0  10        0.01        2.47      5.82 o
  12   0  10      192.12      190.60     15.70 o
 -16   1  10        0.63        6.31      5.69 o
 -15   1  10        6.66        5.96      4.30 o
 -14   1  10       10.32        6.02      3.82 o
 -13   1  10       30.01       26.32      4.00 o
 -12   1  10        1.39       -2.84      2.84 o
 -11   1  10       22.06       18.78      2.58 o
 -10   1  10       99.15       82.61      3.03 o
  -9   1  10      432.01      414.91      5.89 o
  -8   1  10        8.04        7.43      1.43 o
  -7   1  10      170.65      167.98      2.83 o
  -6   1  10        0.00       -1.11      1.11 o
  -5   1  10       16.26       30.12      1.40 o
  -4   1  10      176.47      182.46      2.61 o
  -3   1  10      149.61      120.05      2.04 o
  -2   1  10     1563.81     1636.89     11.41 o
  -1   1  10      160.95      192.70      2.52 o
   0   1  10      190.03      214.30      2.76 o
   1   1  10       16.66       15.42      1.36 o
   2   1  10       75.84       50.79      1.72 o
   3   1  10        4.90       -1.21      1.21 o
   4   1  10       25.55       20.16      1.53 o
   5   1  10      143.33      123.98      3.05 o
   6   1  10        4.78       -1.58      1.58 o
   7   1  10       49.38       48.80      2.92 o
   8   1  10       21.73       17.50      3.15 o
   9   1  10       58.80       63.85      4.59 o
  10   1  10        2.67        1.43      3.54 o
  11   1  10        8.78        7.30      3.88 o
  12   1  10        4.69        4.43      5.02 o
  13   1  10       50.18       50.15      7.18 o
 -16   2  10        2.12        1.43      5.64 o
 -15   2  10       42.82       47.40      5.19 o
 -14   2  10       35.30       38.41      4.09 o
 -13   2  10        1.01       -2.88      2.88 o
 -12   2  10       94.04       80.59      4.28 o
 -11   2  10      110.51      108.78      4.03 o
 -10   2  10       53.83       62.77      3.19 o
  -9   2  10       33.07       28.95      2.00 o
  -8   2  10      454.30      449.68      5.47 o
  -7   2  10      447.53      476.49      5.28 o
  -6   2  10     1897.93     2112.59     15.13 o
  -5   2  10      113.47      101.54      2.01 o
  -4   2  10        0.25       -0.97      0.97 o
  -3   2  10       44.91       37.62      1.35 o
  -2   2  10     1733.72     1808.31     12.94 o
  -1   2  10     1356.50     1460.42     11.26 o
   0   2  10      107.30      113.29      2.03 o
   1   2  10      639.47      616.26      5.68 o
   2   2  10      152.85      157.11      2.69 o
   3   2  10       20.29       11.12      1.35 o
   4   2  10       77.38       54.29      1.99 o
   5   2  10      301.43      326.89      4.65 o
   6   2  10        1.37       -1.60      1.75 o
   7   2  10       92.80       72.12      3.44 o
   8   2  10      119.57      110.75      4.23 o
   9   2  10       28.95       16.48      3.09 o
  10   2  10       18.25       13.25      3.47 o
  11   2  10       24.16       21.02      4.46 o
  12   2  10        0.00       -3.75      4.78 o
  13   2  10       33.48       19.75      8.68 o
 -16   3  10        0.83        2.89      4.53 o
 -15   3  10       43.63       49.82      4.88 o
 -14   3  10       23.46       18.35      4.65 o
 -13   3  10        5.99       10.09      3.14 o
 -12   3  10        0.08       -2.66      2.66 o
 -11   3  10       66.34       73.48      3.49 o
 -10   3  10       23.49       21.97      2.54 o
  -9   3  10       68.09       68.24      2.75 o
  -8   3  10       75.93       70.91      2.17 o
  -7   3  10       40.00       42.06      1.64 o
  -6   3  10        0.07       -1.06      1.06 o
  -5   3  10     1138.13     1278.22     10.15 o
  -4   3  10      352.83      366.24      3.93 o
  -3   3  10        1.71       -0.97      0.97 o
  -2   3  10      686.54      714.02      5.92 o
  -1   3  10      621.63      748.81      6.14 o
   0   3  10      125.08       63.30      1.59 o
   1   3  10      117.19      163.35      2.67 o
   2   3  10     1550.65     1624.19     12.50 o
   3   3  10      173.47      156.60      2.92 o
   4   3  10      114.32      108.70      2.48 o
   5   3  10       97.72      109.93      2.78 o
   6   3  10      159.79      161.48      4.09 o
   7   3  10      122.97      124.48      4.11 o
   8   3  10        6.87        1.44      2.52 o
   9   3  10        4.84        2.59      2.86 o
  10   3  10        0.73       -2.93      2.93 o
  11   3  10       29.84       24.47      4.30 o
  12   3  10       21.70       15.00      4.46 o
 -16   4  10       11.44       11.36      4.44 o
 -15   4  10       66.27       93.91      5.30 o
 -14   4  10       40.94       44.91      4.28 o
 -13   4  10       69.39       54.52      4.05 o
 -12   4  10      149.47      145.61      4.52 o
 -11   4  10       84.26       66.48      3.28 o
 -10   4  10        9.45        7.68      2.21 o
  -9   4  10      558.10      552.86      7.58 o
  -8   4  10       98.64       87.78      2.44 o
  -7   4  10       69.17       79.05      2.05 o
  -6   4  10      328.35      338.11      4.03 o
  -5   4  10      242.78      261.80      3.23 o
  -4   4  10      277.40      229.52      3.07 o
  -3   4  10      549.36      591.30      5.83 o
  -2   4  10        0.03       -0.93      0.93 o
  -1   4  10       10.17       12.11      1.11 o
   0   4  10      472.30      524.93      5.14 o
   1   4  10      187.54      177.47      2.78 o
   2   4  10        0.18       -1.28      1.28 o
   3   4  10       72.11       78.03      2.19 o
   4   4  10      142.27      153.60      3.04 o
   5   4  10      739.26      728.82      9.06 o
   6   4  10       59.96       62.02      2.96 o
   7   4  10      491.58      525.78      7.98 o
   8   4  10        5.45        1.23      2.57 o
   9   4  10       13.20       12.71      3.11 o
  10   4  10        7.00        8.48      3.41 o
  11   4  10        1.87       -2.04      3.57 o
  12   4  10       11.69        7.47      4.62 o
 -15   5  10       50.10       46.04      6.45 o
 -14   5  10       70.67       69.30      6.86 o
 -13   5  10       70.57       61.88      3.73 o
 -12   5  10        5.72        0.07      2.63 o
 -11   5  10       81.18       86.48      3.60 o
 -10   5  10       76.14       94.23      3.62 o
  -9   5  10       67.27       65.07      3.68 o
  -8   5  10      517.43      515.15      7.34 o
  -7   5  10      480.02      497.06      6.86 o
  -6   5  10        7.10        5.04      1.49 o
  -5   5  10       17.03       12.61      1.54 o
  -4   5  10      221.76      249.57      4.03 o
  -3   5  10       19.94       30.76      1.71 o
  -2   5  10      462.04      468.82      5.40 o
  -1   5  10       95.75       94.07      2.28 o
   0   5  10      125.96      116.64      2.64 o
   1   5  10      245.37      200.09      4.18 o
   2   5  10     1314.15     1315.11     17.60 o
   3   5  10       15.42        3.76      1.73 o
   4   5  10       10.83        7.21      2.15 o
   5   5  10      159.28      167.86      4.53 o
   6   5  10      421.23      444.63      7.31 o
   7   5  10      124.89      103.07      4.08 o
   8   5  10       99.05      106.94      5.01 o
   9   5  10       12.98       13.71      2.97 o
  10   5  10       53.47       49.58      5.18 o
  11   5  10        0.99       -5.96      5.96 o
  12   5  10        1.26       -5.47      5.47 o
 -15   6  10        8.35        8.93      7.41 o
 -14   6  10        0.00       -5.94      5.94 o
 -13   6  10        4.76       -3.82      4.92 o
 -12   6  10        2.79       -0.41      4.27 o
 -11   6  10       25.79       22.50      4.29 o
 -10   6  10      506.09      476.53     10.45 o
  -9   6  10       31.37       30.40      3.59 o
  -8   6  10       16.60       13.90      2.59 o
  -7   6  10       16.53        8.76      1.98 o
  -6   6  10       69.50       61.69      2.56 o
  -5   6  10     1235.26     1233.75     12.26 o
  -4   6  10      113.41      134.53      2.90 o
  -3   6  10      189.92      147.48      3.26 o
  -2   6  10      376.02      403.86      5.40 o
  -1   6  10      411.16      397.97      5.33 o
   0   6  10      127.98      144.35      3.45 o
   1   6  10       60.97       45.15      2.28 o
   2   6  10      945.01      934.33     10.56 o
   3   6  10      152.31      184.80      4.29 o
   4   6  10     1274.08     1264.96     13.96 o
   5   6  10       75.44       79.27      4.03 o
   6   6  10       17.71        7.87      4.11 o
   7   6  10      122.95       99.98      6.01 o
   8   6  10      119.98      150.88      7.26 o
   9   6  10        2.19        0.90      4.64 o
  10   6  10        0.67        2.31      6.46 o
  11   6  10        1.08       -1.21      7.05 o
 -15   7  10        0.49       -6.33      6.50 o
 -14   7  10        4.35       10.17      7.22 o
 -13   7  10       73.13       73.05      8.72 o
 -12   7  10        0.57       -0.15      3.82 o
 -11   7  10        3.99       -2.05      3.62 o
 -10   7  10       74.90       70.81      4.69 o
  -9   7  10        0.93       -3.22      3.22 o
  -8   7  10        5.05        1.52      2.87 o
  -7   7  10      346.20      341.91      5.63 o
  -6   7  10       49.35       49.60      2.39 o
  -5   7  10      172.84      164.43      3.62 o
  -4   7  10        9.35        8.94      1.69 o
  -3   7  10        7.89        1.79      1.50 o
  -2   7  10      149.52      159.59      3.31 o
  -1   7  10       89.71       87.88      2.41 o
   0   7  10        2.15       -1.48      1.48 o
   1   7  10      182.01      142.25      3.46 o
   2   7  10      195.34      185.88      4.11 o
   3   7  10       91.38       75.82      3.15 o
   4   7  10        0.89        1.06      2.56 o
   5   7  10      244.41      229.19      7.79 o
   6   7  10       48.84       46.96      4.68 o
   7   7  10       17.38       19.23      4.64 o
   8   7  10       29.95       33.73      5.41 o
   9   7  10        0.23       -1.11      5.82 o
  10   7  10        3.46       -2.65      6.02 o
  11   7  10       26.85       41.56      8.99 o
 -14   8  10        0.03       -6.23      6.23 o
 -13   8  10       25.29       19.78      6.05 o
 -12   8  10       16.79       20.65      5.34 o
 -11   8  10        0.25       -3.56      3.56 o
 -10   8  10        1.34        1.75      3.66 o
  -9   8  10       81.29       77.74      4.88 o
  -8   8  10      574.62      603.55     10.41 o
  -7   8  10       24.09       18.76      2.42 o
  -6   8  10      144.32      152.56      3.73 o
  -5   8  10      497.04      529.12      7.80 o
  -4   8  10        0.12       -1.65      1.65 o
  -3   8  10      215.22      235.71      4.16 o
  -2   8  10      125.71      139.19      3.37 o
  -1   8  10      163.48      160.74      3.61 o
   0   8  10       74.08       85.00      2.62 o
   1   8  10        0.47       -1.61      1.61 o
   2   8  10      186.99      229.57      4.70 o
   3   8  10       40.57       35.68      2.89 o
   4   8  10       13.96        3.74      3.26 o
   5   8  10       38.54       37.40      4.65 o
   6   8  10       28.08       23.06      4.50 o
   7   8  10        0.00       11.18      4.46 o
   8   8  10       40.49       39.53      5.59 o
   9   8  10       14.70        5.37      5.45 o
  10   8  10        8.50       20.41      6.72 o
 -13   9  10        2.48        0.36      5.23 o
 -12   9  10       26.06       26.65      5.55 o
 -11   9  10        0.02       -2.22      3.68 o
 -10   9  10        0.80       -3.43      3.43 o
  -9   9  10        2.09       -2.37      3.35 o
  -8   9  10       15.97       18.56      3.26 o
  -7   9  10        0.05        0.80      2.27 o
  -6   9  10      148.70      139.05      3.97 o
  -5   9  10      722.13      707.28      9.33 o
  -4   9  10       25.53       16.84      1.62 o
  -3   9  10        1.09       -2.36      2.36 o
  -2   9  10      624.81      639.08     10.06 o
  -1   9  10      158.17      140.64      5.66 o
   0   9  10        2.12        0.87      2.02 o
   1   9  10       80.79       72.16      2.74 o
   2   9  10      311.20      309.89      6.14 o
   3   9  10        3.14       -0.63      2.38 o
   4   9  10       57.19       46.43      3.98 o
   5   9  10       54.13       55.48      4.85 o
   6   9  10       38.50       43.01      4.92 o
   7   9  10       68.06       64.61      5.77 o
   8   9  10       10.45       16.24      5.39 o
   9   9  10       21.23       28.37      6.31 o
  10   9  10       52.03       53.79      7.49 o
 -13  10  10        5.95       -3.05      5.03 o
 -12  10  10        6.60       -2.15      4.74 o
 -11  10  10        3.65        0.98      4.48 o
 -10  10  10        0.16       -1.29      3.38 o
  -9  10  10       50.56       43.28      4.09 o
  -8  10  10        2.11       -1.53      2.19 o
  -7  10  10       17.06       18.71      2.42 o
  -6  10  10       22.95       15.56      3.56 o
  -5  10  10       28.29       28.46      4.11 o
  -4  10  10       86.45       72.01      4.62 o
  -3  10  10        0.73       -3.20      3.20 o
  -2  10  10      128.37      100.00      5.03 o
  -1  10  10      386.04      388.95      9.39 o
   0  10  10        1.52       -3.76      3.76 o
   1  10  10      281.96      264.33      9.88 o
   2  10  10       16.10       10.32      4.10 o
   3  10  10       58.46       44.61      6.77 o
   4  10  10      129.90      135.26      4.53 o
   5  10  10       11.86        9.57      3.46 o
   6  10  10       15.04       20.03      4.15 o
   7  10  10        1.98       -1.31      3.98 o
   8  10  10       24.30       34.58      5.63 o
   9  10  10       16.54       23.62      5.90 o
 -12  11  10        6.70        6.70      4.69 o
 -11  11  10       11.55       13.02      4.28 o
 -10  11  10       29.90       30.90      3.63 o
  -9  11  10        0.97       -1.73      4.90 o
  -8  11  10        5.87       13.87      4.95 o
  -7  11  10       45.25       39.95      5.16 o
  -6  11  10       76.99       71.90      5.37 o
  -5  11  10       20.98       16.89      3.84 o
  -4  11  10        9.55       12.99      3.55 o
  -3  11  10       38.00       43.73      4.01 o
  -2  11  10        0.10       -3.09      3.09 o
  -1  11  10       41.35       37.96      3.87 o
   0  11  10      172.69      162.20      6.26 o
   1  11  10        0.25        2.87      3.71 o
   2  11  10        0.37        0.39      4.30 o
   3  11  10        1.35       -2.14      6.41 o
   4  11  10       63.96       67.75      7.64 o
   5  11  10       12.55       13.99      6.81 o
   6  11  10       27.24       32.24     10.03 o
   7  11  10       18.73       25.90      4.43 o
   8  11  10        0.00        9.61      4.61 o
 -11  12  10       10.26       20.84      9.49 o
 -10  12  10        7.20        7.88      5.57 o
  -9  12  10        1.14        3.20      5.34 o
  -8  12  10        1.49        1.37      4.80 o
  -7  12  10        0.05        0.64      4.26 o
  -6  12  10        8.29        7.46      6.42 o
  -5  12  10        1.00       -5.58      5.80 o
  -4  12  10       27.45       26.88      4.72 o
  -3  12  10       25.06       26.28      4.49 o
  -2  12  10        1.06        1.49      3.88 o
  -1  12  10       12.10       11.63      4.19 o
   0  12  10        8.80        9.54      4.24 o
   1  12  10        9.47        7.58      4.98 o
   2  12  10       10.48        0.61      6.22 o
   3  12  10        0.01        2.37      5.24 o
   4  12  10        1.67       -1.94      5.90 o
   5  12  10        0.84       -2.04      6.43 o
   6  12  10       26.20       36.53      7.98 o
   7  12  10       10.42        7.24     11.33 o
  -9  13  10        3.51       -3.56      7.70 o
  -8  13  10        0.38       -2.74      9.49 o
  -7  13  10        9.38        3.94      7.15 o
  -6  13  10       19.11       24.91      7.66 o
  -5  13  10        0.05       -0.01      6.59 o
  -4  13  10        3.80       -6.30      8.36 o
  -3  13  10       13.55       11.62      4.47 o
  -2  13  10       49.75       58.11      5.43 o
  -1  13  10       12.35       18.57      4.66 o
   0  13  10        0.30        0.95      7.96 o
   1  13  10       57.24       61.02      8.04 o
   2  13  10       23.12       25.05      8.32 o
   3  13  10       10.10       10.28      7.30 o
   4  13  10       23.77       13.99      7.86 o
   5  13  10        0.07       12.24      9.97 o
   6  13  10        0.30       -2.64     10.16 o
  -8  14  10        0.85      -13.47     13.47 o
  -7  14  10        2.44        6.46      9.79 o
  -6  14  10       44.70       49.31      8.73 o
  -5  14  10        0.05       -2.53      6.97 o
  -4  14  10        0.79       -0.49      6.71 o
  -3  14  10        0.55       -1.64      6.32 o
  -2  14  10        0.35        6.73      6.49 o
  -1  14  10        3.73        4.07      6.39 o
   0  14  10        1.61        0.67      6.64 o
   1  14  10        1.10        5.19      6.73 o
   2  14  10        1.50       -3.43      6.85 o
   3  14  10        0.66        7.94      7.44 o
   4  14  10       20.99       33.09      8.91 o
  -5  15  10        3.72        3.74      7.46 o
  -4  15  10        1.08        0.47      6.96 o
  -3  15  10        4.68        5.11      7.18 o
  -2  15  10        0.02       -3.37      6.52 o
  -1  15  10        6.61        2.10      6.85 o
   0  15  10       13.47        9.69      7.10 o
   1  15  10        2.57        9.13      7.32 o
   2  15  10       12.52      -13.90     13.90 o
 -15   0  11      198.58      200.28     15.53 o
 -13   0  11       66.69       71.17      8.38 o
 -11   0  11      790.20      809.82     17.62 o
  -9   0  11       73.87       80.55      3.85 o
  -7   0  11      159.14      156.64      4.20 o
  -5   0  11       12.43        2.97      1.74 o
  -3   0  11        0.66       -1.28      1.28 o
  -1   0  11      800.42      911.35     10.06 o
   1   0  11      795.06      783.59     10.21 o
   3   0  11     1169.75     1235.19     15.04 o
   5   0  11       71.98       87.61      3.82 o
   7   0  11       15.88       16.81      4.20 o
   9   0  11        0.96       -4.61      4.61 o
  11   0  11      113.40       84.21     11.21 o
 -16   1  11       19.64       16.67      5.65 o
 -15   1  11       12.96       24.92      4.70 o
 -14   1  11      111.32      121.12      5.96 o
 -13   1  11       49.76       64.88      4.79 o
 -12   1  11       67.30       75.06      4.79 o
 -11   1  11       31.56       26.38      2.83 o
 -10   1  11       73.56       73.24      3.11 o
  -9   1  11       63.62       45.32      2.28 o
  -8   1  11        9.18        2.00      1.21 o
  -7   1  11       95.94      116.49      2.62 o
  -6   1  11      160.03      179.56      2.91 o
  -5   1  11       28.33       25.11      1.44 o
  -4   1  11      116.67      130.38      2.38 o
  -3   1  11      493.36      498.98      4.73 o
  -2   1  11      874.36     1049.80      8.23 o
  -1   1  11       15.52       15.21      1.18 o
   0   1  11       93.91       84.36      1.82 o
   1   1  11      697.08      728.72      6.58 o
   2   1  11        0.13       -0.04      1.21 o
   3   1  11      283.21      269.00      3.97 o
   4   1  11      295.06      284.35      4.57 o
   5   1  11      164.53      158.34      3.68 o
   6   1  11       11.08       14.67      2.24 o
   7   1  11      182.35      209.56      5.27 o
   8   1  11       38.16       33.02      3.65 o
   9   1  11      114.24      114.96      5.79 o
  10   1  11       13.87       13.51      4.77 o
  11   1  11        9.56       -0.07      4.07 o
  12   1  11       67.81       86.90      8.29 o
 -16   2  11        6.41        6.86      5.82 o
 -15   2  11        6.02        1.82      4.10 o
 -14   2  11        8.79        1.10      3.55 o
 -13   2  11      105.76      114.43      4.87 o
 -12   2  11      158.02      150.41      5.11 o
 -11   2  11      127.31      149.38      4.78 o
 -10   2  11       94.06       73.13      3.41 o
  -9   2  11        1.86       -1.71      1.71 o
  -8   2  11       24.20       18.38      1.63 o
  -7   2  11       59.27       64.04      1.93 o
  -6   2  11       29.63       37.53      1.73 o
  -5   2  11       61.82       74.12      1.85 o
  -4   2  11       43.54       30.06      1.48 o
  -3   2  11     2544.32     2676.75     18.87 o
  -2   2  11      438.52      465.39      4.50 o
  -1   2  11      292.53      239.57      3.06 o
   0   2  11       56.66       77.51      1.76 o
   1   2  11     1341.79     1459.19     11.17 o
   2   2  11        7.46        6.09      1.29 o
   3   2  11        0.19       -1.30      1.30 o
   4   2  11       56.70       48.83      2.08 o
   5   2  11      125.93      118.84      3.16 o
   6   2  11       87.88       83.18      3.53 o
   7   2  11      227.25      218.67      5.54 o
   8   2  11       15.22       17.01      3.11 o
   9   2  11        0.37        3.06      2.94 o
  10   2  11        4.06        7.02      4.03 o
  11   2  11       79.03       88.48      5.96 o
  12   2  11        7.18        5.03      5.70 o
 -16   3  11        4.52        1.71      4.88 o
 -15   3  11        2.32        3.88      4.02 o
 -14   3  11       21.93       22.88      4.19 o
 -13   3  11       20.92       23.47      3.40 o
 -12   3  11      336.06      344.72      7.12 o
 -11   3  11      667.38      738.96     10.66 o
 -10   3  11       77.02       78.70      3.43 o
  -9   3  11        0.17       -1.94      1.94 o
  -8   3  11        5.26        2.69      1.50 o
  -7   3  11      139.99      128.64      2.46 o
  -6   3  11        4.08        0.86      1.21 o
  -5   3  11      135.56      122.29      2.33 o
  -4   3  11        2.58        0.76      1.12 o
  -3   3  11       21.31       21.22      1.29 o
  -2   3  11      431.78      460.98      4.36 o
  -1   3  11        0.79       -1.05      1.05 o
   0   3  11      660.51      792.01      6.76 o
   1   3  11       40.02       46.31      1.70 o
   2   3  11      272.60      269.04      3.78 o
   3   3  11       19.44       11.20      1.55 o
   4   3  11      126.03      102.02      2.56 o
   5   3  11      235.97      267.29      5.23 o
   6   3  11       13.27       11.30      2.56 o
   7   3  11        9.45       10.68      2.70 o
   8   3  11        4.41        5.99      2.74 o
   9   3  11        0.94       -2.21      2.92 o
  10   3  11       30.83       21.16      3.94 o
  11   3  11        1.53        0.13      3.97 o
  12   3  11       11.08       12.34      4.78 o
 -16   4  11       56.40       72.68      5.77 o
 -15   4  11        1.95        0.86      3.99 o
 -14   4  11       11.21       10.18      3.72 o
 -13   4  11        1.20       -3.00      3.00 o
 -12   4  11       65.29       68.72      3.63 o
 -11   4  11        0.80       -1.87      2.44 o
 -10   4  11       95.36       79.18      3.28 o
  -9   4  11       16.73       13.35      2.15 o
  -8   4  11      485.63      512.19      6.52 o
  -7   4  11       71.66       69.96      2.10 o
  -6   4  11      275.24      310.33      3.86 o
  -5   4  11      171.05      155.28      2.74 o
  -4   4  11       54.59       76.99      1.90 o
  -3   4  11      192.94      227.23      3.06 o
  -2   4  11       77.77       89.43      1.90 o
  -1   4  11      201.00      204.57      2.85 o
   0   4  11       18.18       12.62      1.22 o
   1   4  11        8.24       15.31      1.46 o
   2   4  11      231.86      300.25      4.13 o
   3   4  11      565.50      572.97      6.11 o
   4   4  11        0.84       -1.74      1.74 o
   5   4  11     1378.86     1485.88     15.82 o
   6   4  11      830.42      898.73     13.63 o
   7   4  11      147.12      136.09      4.34 o
   8   4  11       15.05        7.98      2.70 o
   9   4  11       19.22       13.81      3.41 o
  10   4  11       13.42        7.12      3.67 o
  11   4  11        2.24        1.81      3.74 o
  12   4  11        2.60       -1.51      5.61 o
 -15   5  11       16.48       26.18      9.64 o
 -14   5  11        5.89        6.61      3.87 o
 -13   5  11        0.22       -2.97      2.97 o
 -12   5  11        7.06        4.17      2.77 o
 -11   5  11       49.79       50.53      3.19 o
 -10   5  11      265.61      298.93      5.81 o
  -9   5  11      493.53      501.19      8.07 o
  -8   5  11      157.16      163.25      4.33 o
  -7   5  11     1385.28     1373.58     15.85 o
  -6   5  11       26.01       12.43      1.98 o
  -5   5  11      100.42      107.95      2.97 o
  -4   5  11        7.48       15.29      1.85 o
  -3   5  11       76.67       76.92      2.68 o
  -2   5  11      180.01      139.18      3.36 o
  -1   5  11      229.23      222.69      4.25 o
   0   5  11        2.96        2.54      1.46 o
   1   5  11      122.36       78.17      3.06 o
   2   5  11        0.01        0.22      1.68 o
   3   5  11       66.79       68.36      2.90 o
   4   5  11       78.99       69.74      3.73 o
   5   5  11        5.44       15.83      2.71 o
   6   5  11      408.86      432.13      7.44 o
   7   5  11       16.18       17.32      2.76 o
   8   5  11        1.69       -0.02      2.67 o
   9   5  11        9.26        8.38      3.05 o
  10   5  11        1.26        2.26      4.20 o
  11   5  11        7.84        9.98      5.68 o
 -15   6  11        1.11        0.14      7.08 o
 -14   6  11       17.11       11.25      7.16 o
 -13   6  11        1.46       -4.76      4.76 o
 -12   6  11        4.93        3.89      4.27 o
 -11   6  11        6.61       -0.44      3.44 o
 -10   6  11       55.72       51.07      5.80 o
  -9   6  11      766.87      786.62     14.67 o
  -8   6  11        0.50       -1.01      2.20 o
  -7   6  11      599.98      615.06      7.79 o
  -6   6  11      291.96      295.90      4.99 o
  -5   6  11      431.56      417.89      5.84 o
  -4   6  11       16.22       28.89      1.93 o
  -3   6  11       10.76        6.90      1.72 o
  -2   6  11      659.36      720.45      8.24 o
  -1   6  11        8.37        1.44      1.58 o
   0   6  11       57.27       43.27      2.25 o
   1   6  11      850.00      917.69     10.49 o
   2   6  11        4.62        0.84      1.98 o
   3   6  11       40.96       30.05      2.64 o
   4   6  11      155.17      177.37      5.25 o
   5   6  11       98.39       82.76      5.40 o
   6   6  11       73.90       68.54      5.39 o
   7   6  11       11.67       13.38      4.36 o
   8   6  11       17.20       17.00      5.13 o
   9   6  11       54.80       52.71      7.10 o
  10   6  11       13.16       16.40      7.63 o
  11   6  11        2.71       -4.21      7.29 o
 -14   7  11        2.85       -0.81      7.92 o
 -13   7  11        0.08        1.78      5.22 o
 -12   7  11       33.35       41.05      5.09 o
 -11   7  11       14.54        9.07      4.12 o
 -10   7  11       19.57        6.27      3.74 o
  -9   7  11        6.81        1.99      3.25 o
  -8   7  11       82.99       97.47      4.31 o
  -7   7  11      226.12      216.89      5.49 o
  -6   7  11        6.34       -2.21      2.21 o
  -5   7  11      381.50      407.45      5.80 o
  -4   7  11     1110.60     1236.59     12.33 o
  -3   7  11       75.74       78.86      2.52 o
  -2   7  11      122.92      115.67      2.92 o
  -1   7  11       43.67       41.58      2.13 o
   0   7  11      235.05      230.60      4.39 o
   1   7  11      115.47      102.49      3.26 o
   2   7  11      320.93      289.05      5.65 o
   3   7  11      288.67      266.88      5.85 o
   4   7  11       43.89       19.32      3.89 o
   5   7  11       38.47       42.42      4.44 o
   6   7  11        9.21        6.14      4.27 o
   7   7  11       34.28       25.61      5.13 o
   8   7  11        2.33        0.36      4.82 o
   9   7  11        2.38       -0.21      5.40 o
  10   7  11       10.36       15.10      7.70 o
  11   7  11       12.98        6.00     10.49 o
 -14   8  11        0.02       -4.14      6.33 o
 -13   8  11        4.78        8.90      5.87 o
 -12   8  11        4.77        7.06      4.85 o
 -11   8  11        0.09       -3.64      3.64 o
 -10   8  11        3.75        5.21      3.75 o
  -9   8  11       10.71        1.64      3.39 o
  -8   8  11      195.77      202.51      6.70 o
  -7   8  11      176.48      177.15      5.42 o
  -6   8  11       58.80       55.24      2.83 o
  -5   8  11      220.94      204.04      4.39 o
  -4   8  11      299.10      297.05      5.05 o
  -3   8  11      396.75      381.28      5.85 o
  -2   8  11      615.93      603.49      7.63 o
  -1   8  11      204.96      180.84      4.19 o
   0   8  11      265.20      272.96      4.99 o
   1   8  11        0.15       -1.87      1.87 o
   2   8  11        0.33        1.61      2.29 o
   3   8  11      212.22      223.10      6.61 o
   4   8  11       26.96       32.79      4.42 o
   5   8  11        4.01        0.29      4.18 o
   6   8  11      101.86      122.07      6.78 o
   7   8  11        2.82       -2.14      4.44 o
   8   8  11      190.02      204.99     10.27 o
   9   8  11        0.09       -1.32      5.69 o
  10   8  11        6.65       10.49      7.64 o
 -13   9  11        7.75       11.75      5.71 o
 -12   9  11       24.85       23.67      5.42 o
 -11   9  11        3.34        3.30      4.12 o
 -10   9  11       26.97       22.42      4.08 o
  -9   9  11       22.00       23.98      4.59 o
  -8   9  11        0.11       -2.94      2.94 o
  -7   9  11        0.00       -0.44      3.09 o
  -6   9  11       12.05        8.36      2.43 o
  -5   9  11      135.37      148.60      4.03 o
  -4   9  11       24.67        8.09      2.01 o
  -3   9  11        0.80       -1.92      1.92 o
  -2   9  11      414.25      405.59      8.59 o
  -1   9  11      602.12      600.58      8.92 o
   0   9  11        6.09        2.78      1.99 o
   1   9  11       30.02       32.45      2.61 o
   2   9  11       96.66      140.92      4.58 o
   3   9  11        0.63       -2.56      3.31 o
   4   9  11       85.13      131.13      6.25 o
   5   9  11       62.51       87.67      6.86 o
   6   9  11       47.48       72.39      5.78 o
   7   9  11       22.00       20.11      5.05 o
   8   9  11       37.70       33.97      6.25 o
   9   9  11       28.12       21.22      6.27 o
 -12  10  11        1.61       -3.11      4.83 o
 -11  10  11       18.69       12.10      4.95 o
 -10  10  11       15.88        6.53      4.72 o
  -9  10  11       19.21       16.14      3.58 o
  -8  10  11        2.60       -0.62      2.92 o
  -7  10  11        4.27        3.77      2.18 o
  -6  10  11       17.26       23.37      3.36 o
  -5  10  11       24.28       23.28      3.73 o
  -4  10  11       61.57       72.08      4.94 o
  -3  10  11      246.78      261.11      9.15 o
  -2  10  11        9.60        4.53      3.68 o
  -1  10  11      105.15      104.74      5.71 o
   0  10  11        1.15       -3.60      3.91 o
   1  10  11       28.29       34.72      4.72 o
   2  10  11        7.25        9.87      4.30 o
   3  10  11        8.24       10.79      2.42 o
   4  10  11        8.43        3.35      3.27 o
   5  10  11       51.99       56.46      4.83 o
   6  10  11       48.37       74.38      8.44 o
   7  10  11        4.77       12.36      5.45 o
   8  10  11        0.46        7.85      5.16 o
   9  10  11        3.95       -0.03      5.48 o
 -12  11  11        0.00       -4.42      6.04 o
 -11  11  11       36.13       35.47      4.91 o
 -10  11  11        1.45       -2.18      3.24 o
  -9  11  11       33.07       33.38      4.38 o
  -8  11  11        0.35       -2.28      4.85 o
  -7  11  11       37.52       46.41      5.48 o
  -6  11  11       48.88       62.30      5.45 o
  -5  11  11        0.23        5.84      4.83 o
  -4  11  11       68.57       82.29      5.11 o
  -3  11  11       50.66       63.69      4.65 o
  -2  11  11        7.40        0.62      3.55 o
  -1  11  11       26.31       30.03      4.12 o
   0  11  11        0.37       -1.08      3.61 o
   1  11  11       48.86       34.27      7.06 o
   2  11  11       37.51       47.58      6.55 o
   3  11  11       28.27       11.35      6.24 o
   4  11  11       31.84       29.94      7.11 o
   5  11  11        3.67       -2.85      6.72 o
   6  11  11       69.14      105.35      7.63 o
   7  11  11        5.33       14.33      5.30 o
   8  11  11       34.18       56.78      6.18 o
 -10  12  11        0.01       -1.81     10.64 o
  -9  12  11        0.42       -0.43      5.56 o
  -8  12  11        7.75        1.21      5.08 o
  -7  12  11       12.64       13.49      4.84 o
  -6  12  11        3.41       -0.98      5.01 o
  -5  12  11        0.21       -5.23      6.79 o
  -4  12  11        1.59        7.29      6.26 o
  -3  12  11        7.22       16.14      6.35 o
  -2  12  11        1.49       -3.62      4.79 o
  -1  12  11        0.40        0.17      5.94 o
   0  12  11        3.57        1.19      6.12 o
   1  12  11        2.33       -4.52      4.52 o
   2  12  11       10.02       -4.32      5.47 o
   3  12  11       27.73       33.50      6.82 o
   4  12  11        0.02       -6.25      6.25 o
   5  12  11        1.46        2.57      6.86 o
   6  12  11        9.98        9.78     11.00 o
   7  12  11        0.22       12.86     16.75 o
  -9  13  11       35.70       45.10     11.99 o
  -8  13  11       24.95       26.01     10.65 o
  -7  13  11        0.03       -7.12      7.12 o
  -6  13  11        0.59       -1.02      6.97 o
  -5  13  11        4.46        6.27      7.07 o
  -4  13  11        0.57        2.47      6.44 o
  -3  13  11        0.90        8.54      6.92 o
  -2  13  11       45.83       60.62     10.46 o
  -1  13  11        7.62        5.22      6.80 o
   0  13  11        4.97        3.41      6.64 o
   1  13  11        3.99        1.92      6.94 o
   2  13  11       47.94       44.46      8.56 o
   3  13  11        8.13        8.64      7.68 o
   4  13  11       10.54       -8.02      8.91 o
   5  13  11       27.71       51.22     11.75 o
  -7  14  11       16.06       24.13      8.81 o
  -6  14  11        3.32        7.21      7.68 o
  -5  14  11        0.16       -7.19      7.19 o
  -4  14  11        6.52        9.39      7.13 o
  -3  14  11        1.27        0.99      6.73 o
  -2  14  11        9.41       13.07      7.41 o
  -1  14  11        0.05       -0.53      6.76 o
   0  14  11        1.09       -0.05      6.77 o
   1  14  11       20.75       20.76      7.64 o
   2  14  11        9.85       -2.34      7.41 o
   3  14  11        8.79       17.93      8.23 o
  -4  15  11       15.29       12.47      9.68 o
  -3  15  11       16.21       11.82      7.60 o
  -2  15  11        0.03        3.16      7.20 o
  -1  15  11        0.17        0.03      7.28 o
   0  15  11        3.76       -2.34      9.65 o
 -16   0  12       27.74       49.18     11.16 o
 -14   0  12       45.99       61.09     13.08 o
 -12   0  12       39.88       59.90      5.64 o
 -10   0  12      376.58      383.17      8.23 o
  -8   0  12       71.33       71.36      3.38 o
  -6   0  12        1.01       -0.08      1.81 o
  -4   0  12      637.76      669.53      9.70 o
  -2   0  12      184.80      203.38      4.34 o
   0   0  12      331.30      376.35      5.96 o
   2   0  12      703.19      788.21     10.70 o
   4   0  12      245.07      241.62      6.12 o
   6   0  12       13.05        9.57      3.40 o
   8   0  12      124.58      140.20     10.12 o
  10   0  12        7.79        7.29      6.63 o
  12   0  12        5.55       22.31     10.08 o
 -16   1  12       16.58       22.82      7.01 o
 -15   1  12        1.60        7.51      4.48 o
 -14   1  12       25.70       22.67      4.26 o
 -13   1  12       59.08       67.16      4.88 o
 -12   1  12        1.38       -2.36      3.17 o
 -11   1  12        9.28        2.49      2.74 o
 -10   1  12       52.32       43.42      2.88 o
  -9   1  12       63.40       45.92      2.32 o
  -8   1  12        7.06        4.85      1.41 o
  -7   1  12      254.66      250.47      4.17 o
  -6   1  12      268.98      271.42      3.98 o
  -5   1  12       28.72       24.37      1.47 o
  -4   1  12       24.20       -1.11      1.23 o
  -3   1  12     1234.47     1352.47     10.37 o
  -2   1  12      806.22      854.74      7.16 o
  -1   1  12      966.60     1036.99      8.51 o
   0   1  12        0.02       -1.12      1.12 o
   1   1  12       16.14       10.39      1.36 o
   2   1  12       97.28      101.76      2.44 o
   3   1  12       38.07       30.51      2.04 o
   4   1  12      222.29      222.83      4.50 o
   5   1  12        0.81       -1.93      1.93 o
   6   1  12       35.68       22.99      2.65 o
   7   1  12       46.24       48.02      3.56 o
   8   1  12        3.33        1.14      3.32 o
   9   1  12        8.18        3.03      3.59 o
  10   1  12       14.24       11.86      5.58 o
  11   1  12       33.20       30.82      6.00 o
  12   1  12        7.44       -2.29      5.61 o
 -16   2  12        5.14        3.47      5.77 o
 -15   2  12       38.99       33.90      4.87 o
 -14   2  12        2.08       -1.95      3.57 o
 -13   2  12       24.46       14.88      3.41 o
 -12   2  12       55.18       54.94      3.94 o
 -11   2  12       13.63       19.93      2.93 o
 -10   2  12       98.86      113.24      3.85 o
  -9   2  12        8.66        1.18      1.91 o
  -8   2  12       74.37       65.81      2.22 o
  -7   2  12      181.28      181.83      3.06 o
  -6   2  12      223.36      253.73      3.82 o
  -5   2  12      953.21      983.47      8.74 o
  -4   2  12      344.76      312.04      3.73 o
  -3   2  12      400.02      467.34      4.67 o
  -2   2  12      755.96      914.53      7.35 o
  -1   2  12       85.36       85.40      1.90 o
   0   2  12      302.71      322.01      3.89 o
   1   2  12      113.32      108.92      2.34 o
   2   2  12     1045.53     1139.86     10.43 o
   3   2  12        0.48       -1.40      1.40 o
   4   2  12      108.67      112.88      3.08 o
   5   2  12      150.40      144.37      5.24 o
   6   2  12      652.64      710.76     10.40 o
   7   2  12       48.22       46.52      3.38 o
   8   2  12       75.84       68.59      4.02 o
   9   2  12       36.65       34.30      3.95 o
  10   2  12       15.11        9.27      4.27 o
  11   2  12       11.36       13.35      8.69 o
  12   2  12       73.22       85.08      8.56 o
 -16   3  12        2.44        8.90      4.59 o
 -15   3  12       20.80       11.51      4.20 o
 -14   3  12       58.14       57.38      4.77 o
 -13   3  12        0.31        2.56      2.97 o
 -12   3  12       18.22       23.08      3.31 o
 -11   3  12      428.62      431.73      7.85 o
 -10   3  12       16.40        4.39      2.38 o
  -9   3  12        8.54        0.36      2.03 o
  -8   3  12      234.76      238.45      4.43 o
  -7   3  12        2.51        1.51      1.29 o
  -6   3  12       26.43       18.74      1.51 o
  -5   3  12      504.74      561.14      5.66 o
  -4   3  12        9.73       13.14      1.33 o
  -3   3  12        2.67        3.95      1.14 o
  -2   3  12        7.43        7.44      1.19 o
  -1   3  12      169.85      172.28      2.74 o
   0   3  12       31.77       29.24      1.57 o
   1   3  12     1125.07     1183.26     10.16 o
   2   3  12        0.95       -1.35      1.35 o
   3   3  12        0.63       -1.46      1.46 o
   4   3  12        4.44        7.52      2.19 o
   5   3  12      904.99      968.30     11.63 o
   6   3  12        4.51       12.49      2.80 o
   7   3  12       87.04       86.27      3.79 o
   8   3  12       45.96       55.67      3.86 o
   9   3  12        5.71        7.30      3.27 o
  10   3  12        3.57       -3.61      3.61 o
  11   3  12        0.13       -3.91      3.91 o
 -16   4  12       12.66        6.65     10.75 o
 -15   4  12       86.96      102.60      5.56 o
 -14   4  12        4.16       -0.41      3.50 o
 -13   4  12        1.03        2.57      3.18 o
 -12   4  12       50.70       65.22      3.75 o
 -11   4  12      174.26      159.09      4.57 o
 -10   4  12       23.10       22.37      2.62 o
  -9   4  12       73.95       72.00      2.80 o
  -8   4  12      139.14      152.52      3.60 o
  -7   4  12     1101.70     1135.53     10.07 o
  -6   4  12      406.60      420.59      4.75 o
  -5   4  12      154.06      175.41      3.04 o
  -4   4  12        1.56        1.38      1.23 o
  -3   4  12        2.51        8.71      1.31 o
  -2   4  12      144.44      138.16      2.59 o
  -1   4  12      111.33      100.51      2.21 o
   0   4  12       50.65       41.37      1.72 o
   1   4  12       10.47       10.73      1.54 o
   2   4  12       32.08       26.12      1.81 o
   3   4  12      169.38      160.80      3.36 o
   4   4  12      182.43      159.29      4.13 o
   5   4  12       18.70        9.57      2.58 o
   6   4  12      566.99      647.08     10.07 o
   7   4  12       16.04       15.04      2.87 o
   8   4  12       31.43       24.18      3.40 o
   9   4  12       24.59       23.78      3.69 o
  10   4  12       21.85       33.25      4.50 o
  11   4  12        9.69        1.00      4.06 o
 -15   5  12       32.15       19.30      8.84 o
 -14   5  12      101.28       98.78      7.65 o
 -13   5  12       18.58       22.38      3.99 o
 -12   5  12      271.88      350.66      7.29 o
 -11   5  12       28.75       36.70      3.02 o
 -10   5  12      591.16      628.27     10.18 o
  -9   5  12      114.73      113.41      3.68 o
  -8   5  12        1.47       -2.32      2.32 o
  -7   5  12       34.37       33.69      2.83 o
  -6   5  12        0.24       -1.79      1.79 o
  -5   5  12     1852.35     1970.09     20.72 o
  -4   5  12      292.92      313.37      5.48 o
  -3   5  12        0.29       -0.79      1.38 o
  -2   5  12       20.40       29.29      2.10 o
  -1   5  12        9.45        5.42      1.42 o
   0   5  12      302.81      356.49      5.88 o
   1   5  12      149.99      139.82      3.90 o
   2   5  12       19.46       11.48      2.13 o
   3   5  12      540.01      530.28     12.24 o
   4   5  12        2.40       -1.35      2.33 o
   5   5  12        1.02       -2.21      2.21 o
   6   5  12       42.65       47.76      3.76 o
   7   5  12       26.76       26.61      3.01 o
   8   5  12       24.22       22.53      3.14 o
   9   5  12        2.88       -3.94      3.94 o
  10   5  12       19.87       13.50      5.66 o
  11   5  12        0.45        7.23      8.00 o
 -15   6  12        5.74        5.98      8.85 o
 -14   6  12        4.57       -8.34     11.46 o
 -13   6  12        7.17        7.06      6.74 o
 -12   6  12        6.65        8.03      4.69 o
 -11   6  12       63.39       70.38      5.29 o
 -10   6  12      149.26      158.44      6.54 o
  -9   6  12        8.99        2.43      3.75 o
  -8   6  12      232.69      242.46      6.21 o
  -7   6  12       51.57       42.32      2.98 o
  -6   6  12      431.34      431.84      6.24 o
  -5   6  12       14.90        7.93      1.88 o
  -4   6  12        0.01       -1.80      1.80 o
  -3   6  12      477.09      499.15      6.70 o
  -2   6  12      967.03      968.85     10.18 o
  -1   6  12       64.11       53.70      2.93 o
   0   6  12      239.97      197.92      4.31 o
   1   6  12       63.25       69.44      2.84 o
   2   6  12       10.94       11.77      2.33 o
   3   6  12       31.25       27.71      3.14 o
   4   6  12       35.19       24.92      3.63 o
   5   6  12       14.24       18.11      4.09 o
   6   6  12       10.11        3.18      3.98 o
   7   6  12        5.58       10.62      4.35 o
   8   6  12        1.75        0.57      4.73 o
   9   6  12       40.07       44.29      8.89 o
  10   6  12        0.35        6.64      7.55 o
 -14   7  12       12.67       -4.44      7.05 o
 -13   7  12        7.47        6.53      5.84 o
 -12   7  12        0.02       -4.80      4.80 o
 -11   7  12       16.59       23.63      5.30 o
 -10   7  12       70.84       67.37      5.52 o
  -9   7  12      149.85      155.94      5.80 o
  -8   7  12      167.21      190.14      5.90 o
  -7   7  12       50.25       47.13      3.55 o
  -6   7  12      361.22      382.01      6.29 o
  -5   7  12     1540.02     1656.46     17.21 o
  -4   7  12        0.44       -0.60      1.80 o
  -3   7  12      155.00      192.39      4.11 o
  -2   7  12       22.13       24.84      2.36 o
  -1   7  12      168.62      138.97      3.49 o
   0   7  12        7.79        1.82      2.08 o
   1   7  12        6.21       -2.15      2.15 o
   2   7  12     1058.39     1140.95     18.65 o
   3   7  12        0.32       -2.79      3.30 o
   4   7  12        7.33        2.47      3.55 o
   5   7  12       58.63       51.96      4.71 o
   6   7  12       32.83       42.08      5.39 o
   7   7  12       13.09       12.86      4.95 o
   8   7  12        9.29        6.94      6.61 o
   9   7  12        5.53       13.31      6.52 o
  10   7  12       88.09      110.62     11.44 o
 -14   8  12       10.86        8.07      8.24 o
 -13   8  12       28.90       24.81      6.68 o
 -12   8  12       14.59        8.45      7.75 o
 -11   8  12        1.45       -3.75      4.03 o
 -10   8  12       13.91       12.46      4.16 o
  -9   8  12       25.01       23.37      4.31 o
  -8   8  12        7.49       11.39      3.47 o
  -7   8  12       44.42       41.77      4.06 o
  -6   8  12      235.24      235.57      5.56 o
  -5   8  12        0.15        6.32      2.23 o
  -4   8  12       42.25       38.53      2.47 o
  -3   8  12       16.53       21.20      2.15 o
  -2   8  12      139.90      162.12      4.23 o
  -1   8  12       24.32       18.62      2.30 o
   0   8  12       15.46       18.56      2.37 o
   1   8  12       36.91       34.87      2.84 o
   2   8  12       13.43        4.77      3.34 o
   3   8  12      437.10      444.92     11.59 o
   4   8  12       13.17       12.87      4.19 o
   5   8  12       23.86       23.01      4.61 o
   6   8  12       17.33       13.88      4.70 o
   7   8  12       22.72       16.14      5.17 o
   8   8  12        8.02        3.91      5.54 o
   9   8  12        4.44       -7.03      7.03 o
 -13   9  12        3.13       -5.28      5.28 o
 -12   9  12        3.74        2.52      5.38 o
 -11   9  12        0.00       -1.63      4.67 o
 -10   9  12        9.64        7.99      3.91 o
  -9   9  12        7.52        4.04      3.75 o
  -8   9  12        5.21        5.54      3.26 o
  -7   9  12      135.60      161.71      7.65 o
  -6   9  12        1.38       -2.40      2.40 o
  -5   9  12       40.14       53.74      3.14 o
  -4   9  12        0.11       -1.97      1.97 o
  -3   9  12        1.57       -2.06      2.06 o
  -2   9  12      200.40      183.06      5.97 o
  -1   9  12      175.32      185.98      5.90 o
   0   9  12      224.04      226.44      5.43 o
   1   9  12       14.92        9.23      3.87 o
   2   9  12       41.47       40.06      3.74 o
   3   9  12      375.06      423.19     11.10 o
   4   9  12       96.62       91.60      6.35 o
   5   9  12        1.67       -2.62      4.73 o
   6   9  12       79.63       74.40      6.06 o
   7   9  12       76.87       92.76      7.64 o
   8   9  12        1.25        3.77      5.82 o
   9   9  12        4.40       -6.13      6.13 o
 -12  10  12       29.85       39.07      6.42 o
 -11  10  12        0.00       -2.41      4.48 o
 -10  10  12       75.84       91.39      5.62 o
  -9  10  12        5.66        1.42      3.56 o
  -8  10  12        3.78        3.78      3.14 o
  -7  10  12        1.61       -0.70      2.58 o
  -6  10  12       34.18       39.25      3.43 o
  -5  10  12        9.62        3.11      2.98 o
  -4  10  12       28.67       29.99      6.69 o
  -3  10  12        0.33        1.08      3.84 o
  -2  10  12        9.33        1.21      3.81 o
  -1  10  12        0.01       -4.16      4.48 o
   0  10  12       58.23       52.93      6.76 o
   1  10  12       63.19       52.70      4.68 o
   2  10  12       11.04       10.25      2.60 o
   3  10  12       23.73       24.46      3.67 o
   4  10  12        5.46        4.17      3.57 o
   5  10  12        8.97        2.71      3.85 o
   6  10  12       14.03       25.94      9.70 o
   7  10  12       24.09       24.19      5.62 o
   8  10  12       33.69       36.05      6.38 o
 -11  11  12        4.56       -4.36      4.36 o
 -10  11  12       16.20       25.04      7.21 o
  -9  11  12        0.07       -2.93      2.93 o
  -8  11  12        3.15        0.35      4.94 o
  -7  11  12        1.05        6.75      4.86 o
  -6  11  12       51.78       41.73      5.42 o
  -5  11  12       12.81        0.80      5.12 o
  -4  11  12        5.66       -1.73      4.94 o
  -3  11  12        0.83        5.82      4.89 o
  -2  11  12       27.18       27.06      5.12 o
  -1  11  12        1.36        3.94      4.91 o
   0  11  12        5.82        2.36      5.40 o
   1  11  12       20.61       30.07      6.49 o
   2  11  12        0.36        4.59      6.19 o
   3  11  12        0.49       -2.46      6.27 o
   4  11  12        1.81       -6.66      6.66 o
   5  11  12        8.73        8.66      3.50 o
   6  11  12        6.36       16.66      4.35 o
   7  11  12       61.00       80.51      9.11 o
 -10  12  12        4.69        6.61     11.05 o
  -9  12  12       12.06       14.73      6.16 o
  -8  12  12       24.64       28.39      5.70 o
  -7  12  12       22.92       26.87      5.36 o
  -6  12  12        0.24       -2.17      5.38 o
  -5  12  12        7.61        7.31      5.30 o
  -4  12  12       15.28       26.33      5.40 o
  -3  12  12        5.43       -0.67      4.71 o
  -2  12  12        0.72        0.40      4.62 o
  -1  12  12        0.48        2.19      4.59 o
   0  12  12        9.02        5.12      4.99 o
   1  12  12        0.04        2.44      5.19 o
   2  12  12        6.78       -1.39      6.16 o
   3  12  12        2.61       -0.63      6.55 o
   4  12  12       20.31       29.20      7.78 o
   5  12  12        0.49       -3.17      7.27 o
   6  12  12        3.75       -1.32     11.17 o
  -9  13  12        1.90       -1.51     14.37 o
  -8  13  12       14.18       -3.16      8.19 o
  -7  13  12       14.99       19.56      8.23 o
  -6  13  12        6.51        4.74      7.68 o
  -5  13  12        0.46       -1.64      7.00 o
  -4  13  12        9.90       -1.54      6.96 o
  -3  13  12        3.93        3.96      7.01 o
  -2  13  12        1.79       -2.93      6.99 o
  -1  13  12        0.50       -1.18      6.97 o
   0  13  12       47.25       52.17      8.48 o
   1  13  12        7.68       -5.02      7.01 o
   2  13  12        1.49        1.79      7.66 o
   3  13  12        0.52       -2.21      7.67 o
   4  13  12       18.90       15.80     12.67 o
  -7  14  12        0.13       -1.64     10.18 o
  -6  14  12       33.74       42.60      9.26 o
  -5  14  12        0.92       -6.52      7.34 o
  -4  14  12       34.88       46.79      8.66 o
  -3  14  12        2.03        3.69      7.27 o
  -2  14  12        0.09        4.52      7.19 o
  -1  14  12        2.74       -1.75      7.04 o
   0  14  12        3.94        8.72      7.54 o
   1  14  12        0.01        2.98      7.67 o
   2  14  12        0.42       -0.74      7.78 o
 -15   0  13        5.22       -7.19      7.19 o
 -13   0  13        4.89        0.02      6.55 o
 -11   0  13      543.80      525.90     13.73 o
  -9   0  13      946.26     1003.18     13.56 o
  -7   0  13     1641.52     1599.17     19.95 o
  -5   0  13      707.91      703.29      9.74 o
  -3   0  13      432.95      416.33      6.46 o
  -1   0  13        8.54       10.02      1.89 o
   1   0  13      446.02      435.16      7.22 o
   3   0  13      163.81      135.86      4.75 o
   5   0  13      329.16      310.51      7.96 o
   7   0  13       41.89       50.42      5.31 o
   9   0  13        1.75        0.71      6.11 o
  11   0  13       11.98        3.33     12.60 o
 -16   1  13        6.99       11.12      6.36 o
 -15   1  13       21.32       24.86      6.44 o
 -14   1  13       39.20       52.05      4.87 o
 -13   1  13       21.15       23.90      4.23 o
 -12   1  13      106.66      102.34      5.26 o
 -11   1  13        0.34       -1.84      2.68 o
 -10   1  13      215.37      227.79      4.90 o
  -9   1  13        2.54       -1.87      1.87 o
  -8   1  13      188.61      184.95      3.71 o
  -7   1  13      227.83      242.69      4.23 o
  -6   1  13       17.72       11.59      1.42 o
  -5   1  13        2.85       -0.21      1.25 o
  -4   1  13       11.72        5.79      1.34 o
  -3   1  13      414.88      443.63      4.63 o
  -2   1  13      890.25      971.08      8.17 o
  -1   1  13       28.34       33.64      1.52 o
   0   1  13        8.90        5.06      1.28 o
   1   1  13       48.34       47.41      2.06 o
   2   1  13       42.04       33.28      2.10 o
   3   1  13      519.83      508.69      6.85 o
   4   1  13      299.43      294.52      5.10 o
   5   1  13        0.16       -0.35      2.23 o
   6   1  13      281.25      286.46      6.90 o
   7   1  13        0.13       -2.97      2.97 o
   8   1  13       55.03       50.67      4.58 o
   9   1  13        0.06       -2.91      3.50 o
  10   1  13        0.59       -2.87      4.39 o
  11   1  13        2.90       -4.97      4.97 o
 -16   2  13       14.09       17.15      6.13 o
 -15   2  13        8.37        7.42      5.05 o
 -14   2  13       17.07       17.22      4.32 o
 -13   2  13      120.87      117.56      4.95 o
 -12   2  13        5.93        7.33      3.13 o
 -11   2  13       16.62       23.98      3.01 o
 -10   2  13        0.88       -2.17      2.25 o
  -9   2  13        6.35       -0.92      2.08 o
  -8   2  13        5.83        5.25      1.72 o
  -7   2  13      514.06      551.62      5.87 o
  -6   2  13      238.33      253.11      3.91 o
  -5   2  13        0.78       -1.29      1.29 o
  -4   2  13      302.50      299.78      3.99 o
  -3   2  13        2.25       -0.80      1.20 o
  -2   2  13      362.73      348.71      4.14 o
  -1   2  13      482.46      511.17      5.36 o
   0   2  13      241.33      258.72      3.74 o
   1   2  13        4.91        3.09      1.45 o
   2   2  13        0.20       -1.03      1.41 o
   3   2  13      531.30      553.31      7.20 o
   4   2  13     1085.52     1153.13     13.67 o
   5   2  13     1154.55     1150.46     14.47 o
   6   2  13       30.77       42.91      3.38 o
   7   2  13        2.20       -0.19      2.81 o
   8   2  13        0.44        1.06      2.97 o
   9   2  13       16.79       15.04      3.97 o
  10   2  13        9.26        6.40      4.43 o
  11   2  13       21.94       15.12      5.89 o
 -16   3  13        8.58        7.64      5.49 o
 -15   3  13       12.37       10.20      4.17 o
 -14   3  13       27.01       33.47      4.38 o
 -13   3  13       12.34       20.79      3.33 o
 -12   3  13      144.11      151.07      5.39 o
 -11   3  13        5.77        7.88      2.76 o
 -10   3  13       48.32       40.29      2.91 o
  -9   3  13       94.56       69.41      2.99 o
  -8   3  13      116.04       99.30      3.05 o
  -7   3  13      149.62      161.15      3.69 o
  -6   3  13        6.24        0.89      1.42 o
  -5   3  13        2.27       -1.19      1.29 o
  -4   3  13       75.08       67.67      1.97 o
  -3   3  13      163.26      173.02      2.86 o
  -2   3  13       29.02       22.52      1.51 o
  -1   3  13      155.87      135.05      2.57 o
   0   3  13       16.04        5.49      1.40 o
   1   3  13       19.05       27.91      1.71 o
   2   3  13        7.26        2.30      1.56 o
   3   3  13        9.09       -1.07      2.02 o
   4   3  13      899.25      933.41     11.30 o
   5   3  13       19.09       22.11      2.96 o
   6   3  13      150.51      166.34      4.96 o
   7   3  13       58.99       62.32      4.44 o
   8   3  13      263.29      312.07      7.55 o
   9   3  13       65.23       68.21      4.99 o
  10   3  13       13.35        1.87      3.99 o
  11   3  13       13.07        1.09      4.52 o
 -15   4  13       15.68       13.43      4.19 o
 -14   4  13       95.32       87.80      5.02 o
 -13   4  13        8.57        4.31      3.39 o
 -12   4  13       51.23       70.43      4.04 o
 -11   4  13       84.46       86.94      3.84 o
 -10   4  13       19.68       14.29      2.48 o
  -9   4  13       36.40       33.68      2.47 o
  -8   4  13      149.77      121.83      3.27 o
  -7   4  13        3.50       -1.82      1.82 o
  -6   4  13       11.47       -0.10      1.71 o
  -5   4  13        9.09       11.37      1.56 o
  -4   4  13      192.51      175.56      3.13 o
  -3   4  13       37.47       45.71      1.76 o
  -2   4  13       76.18       70.92      1.98 o
  -1   4  13      110.99      129.43      2.50 o
   0   4  13      168.58      154.70      2.90 o
   1   4  13      391.16      440.38      5.37 o
   2   4  13      266.70      273.61      4.93 o
   3   4  13      161.44      143.86      3.82 o
   4   4  13      263.27      273.25      5.48 o
   5   4  13      113.73       99.26      3.75 o
   6   4  13      130.31      155.21      4.70 o
   7   4  13       29.28       29.34      3.28 o
   8   4  13        1.10       -2.98      3.14 o
   9   4  13       21.45       17.88      3.92 o
  10   4  13        3.73       -2.36      3.83 o
  11   4  13       38.05       46.69      5.00 o
 -15   5  13       14.83        2.51      8.07 o
 -14   5  13        1.13       -1.21      6.69 o
 -13   5  13        4.59        8.10      4.39 o
 -12   5  13       26.52       34.45      3.27 o
 -11   5  13      102.61       95.42      3.81 o
 -10   5  13       21.13       28.11      2.74 o
  -9   5  13      279.62      291.61      6.35 o
  -8   5  13      362.95      355.39      5.81 o
  -7   5  13      636.90      612.52      9.15 o
  -6   5  13       24.39       25.77      2.50 o
  -5   5  13      303.61      325.61      5.63 o
  -4   5  13      203.22      213.73      4.71 o
  -3   5  13      720.84      697.93      9.28 o
  -2   5  13        0.00       -1.58      1.58 o
  -1   5  13       13.28        2.93      1.82 o
   0   5  13       12.43       12.47      2.12 o
   1   5  13        3.16        0.83      1.96 o
   2   5  13      500.79      493.24      7.96 o
   3   5  13        1.75        2.35      2.37 o
   4   5  13       21.25        8.72      2.49 o
   5   5  13       11.57        3.68      2.45 o
   6   5  13        7.51        6.99      2.73 o
   7   5  13        1.65        0.99      2.76 o
   8   5  13        0.01       -3.01      3.01 o
   9   5  13       18.73       21.25      5.74 o
  10   5  13        0.00       -5.00      5.00 o
 -15   6  13        0.00        3.67     10.14 o
 -14   6  13       23.98       27.67      8.58 o
 -13   6  13        0.73        9.56      6.91 o
 -12   6  13       44.99       46.80      6.08 o
 -11   6  13        0.22       -1.94      3.42 o
 -10   6  13       34.42       26.98      4.05 o
  -9   6  13        3.94        2.97      3.38 o
  -8   6  13       19.39       22.32      3.28 o
  -7   6  13      272.00      285.00      6.39 o
  -6   6  13        9.84        8.02      2.53 o
  -5   6  13      246.36      207.35      4.38 o
  -4   6  13      607.52      618.97      8.54 o
  -3   6  13        0.75       -1.83      1.83 o
  -2   6  13      279.98      320.64      5.17 o
  -1   6  13      117.78      124.64      3.38 o
   0   6  13      190.86      199.12      4.53 o
   1   6  13        8.80        1.94      2.53 o
   2   6  13      300.04      342.95      7.23 o
   3   6  13       91.62      101.79      5.25 o
   4   6  13        2.12       -3.39      3.39 o
   5   6  13       19.13       12.52      5.63 o
   6   6  13      126.84      145.63      7.10 o
   7   6  13       31.75       28.86      5.51 o
   8   6  13        8.84        3.87      5.78 o
   9   6  13       18.08       17.86      7.44 o
  10   6  13        8.14        2.69      7.26 o
 -14   7  13        4.09       -5.20      6.86 o
 -13   7  13        0.88       -2.31      6.10 o
 -12   7  13        2.83       -1.62      5.07 o
 -11   7  13       34.67       29.27      4.84 o
 -10   7  13        4.86        6.65      4.10 o
  -9   7  13       73.61       82.31      5.19 o
  -8   7  13       19.66       16.88      3.32 o
  -7   7  13       22.64       15.99      3.13 o
  -6   7  13        6.18        5.39      2.83 o
  -5   7  13      115.99      111.60      3.96 o
  -4   7  13       26.88       17.37      2.36 o
  -3   7  13      293.66      291.03      5.55 o
  -2   7  13        6.55       12.11      2.38 o
  -1   7  13        7.05       14.36      2.36 o
   0   7  13      189.78      170.81      4.51 o
   1   7  13        0.01       -2.85      2.85 o
   2   7  13        0.46        3.26      3.47 o
   3   7  13       94.75      117.87      6.53 o
   4   7  13       57.35       53.46      4.86 o
   5   7  13        7.30       -2.06      4.04 o
   6   7  13       12.87       14.91      4.74 o
   7   7  13       22.69       18.74      7.95 o
   8   7  13        0.95       -4.82      5.35 o
   9   7  13        4.82       10.85      7.46 o
 -13   8  13        0.39       -4.36      5.74 o
 -12   8  13       32.79       31.41      6.26 o
 -11   8  13        4.04       -2.48      4.72 o
 -10   8  13        4.19        8.87      4.54 o
  -9   8  13       14.10        2.19      3.64 o
  -8   8  13      219.46      261.43      7.91 o
  -7   8  13        7.34        3.61      3.39 o
  -6   8  13      254.73      263.05      7.59 o
  -5   8  13      323.70      290.69      6.86 o
  -4   8  13        0.05       -2.19      2.19 o
  -3   8  13      108.90      100.68      3.36 o
  -2   8  13      622.64      665.51      9.65 o
  -1   8  13      184.17      195.46      5.49 o
   0   8  13      311.55      292.47      7.01 o
   1   8  13      114.56      135.93      5.89 o
   2   8  13      115.86      122.28      9.15 o
   3   8  13        1.29        9.04      4.07 o
   4   8  13      102.01       77.63      5.92 o
   5   8  13        6.02        0.01      4.24 o
   6   8  13        8.25        5.44      4.58 o
   7   8  13       46.70       56.28      6.94 o
   8   8  13        1.63       -5.74      5.74 o
   9   8  13       18.34       17.30      7.65 o
 -13   9  13        7.71        5.22      5.78 o
 -12   9  13        1.98        3.59      5.55 o
 -11   9  13       40.39       33.78      6.11 o
 -10   9  13        0.12       -3.68      3.68 o
  -9   9  13        0.02       -2.85      3.37 o
  -8   9  13       53.12       49.01      4.19 o
  -7   9  13       57.94       64.99      4.43 o
  -6   9  13        1.25       -2.97      2.97 o
  -5   9  13        0.91       -2.23      2.44 o
  -4   9  13       71.15       70.14      3.82 o
  -3   9  13        1.90       -2.33      2.33 o
  -2   9  13       17.45       18.92      2.83 o
  -1   9  13      101.93       92.40      4.10 o
   0   9  13        0.67       -2.46      2.46 o
   1   9  13      246.71      210.12      9.26 o
   2   9  13       58.37       31.99      6.10 o
   3   9  13       87.21       91.58      5.86 o
   4   9  13        5.09        2.95      3.99 o
   5   9  13        8.41        3.09      4.37 o
   6   9  13      124.14      132.88      8.28 o
   7   9  13        3.91        5.48      5.32 o
   8   9  13        9.84       11.64      6.14 o
 -12  10  13        1.52       11.24      5.73 o
 -11  10  13       84.39      108.49      7.71 o
 -10  10  13        3.75       -1.91      5.44 o
  -9  10  13        0.20       -1.59      3.35 o
  -8  10  13        0.04       -3.21      3.21 o
  -7  10  13        7.81        8.10      3.25 o
  -6  10  13       40.02       37.45      2.93 o
  -5  10  13       16.36       13.45      2.35 o
  -4  10  13        0.00        4.39      2.31 o
  -3  10  13        2.62        5.75      2.69 o
  -2  10  13       24.56       33.60      6.09 o
  -1  10  13        1.56        0.71      2.62 o
   0  10  13       35.61       38.24      2.77 o
   1  10  13        2.65       -2.22      2.22 o
   2  10  13       15.23       15.87      4.75 o
   3  10  13       11.93       19.30      3.91 o
   4  10  13        1.20       -3.67      3.69 o
   5  10  13        9.83        7.05      4.47 o
   6  10  13        1.70        1.57      5.88 o
   7  10  13       30.82       30.85      6.10 o
 -11  11  13        0.00       -6.45      6.88 o
 -10  11  13        0.18       -4.37      4.37 o
  -9  11  13       18.97       14.34      3.71 o
  -8  11  13       18.80       18.75      5.10 o
  -7  11  13       16.68        8.48      5.30 o
  -6  11  13        4.63        5.77      4.89 o
  -5  11  13       21.55       27.16      6.02 o
  -4  11  13       49.64       59.04      6.65 o
  -3  11  13       53.96       73.01      6.73 o
  -2  11  13        0.89       -2.51      5.07 o
  -1  11  13       56.37       63.46      6.69 o
   0  11  13       22.76       32.59      8.23 o
   1  11  13        5.00       15.54      6.45 o
   2  11  13       34.85       41.45      7.56 o
   3  11  13        2.70       15.25      7.21 o
   4  11  13       14.09       19.12      5.81 o
   5  11  13        0.43       -3.60      3.60 o
   6  11  13        1.88       -1.46      4.33 o
 -10  12  13        5.45       -0.39     11.50 o
  -9  12  13        0.02      -10.26     10.26 o
  -8  12  13        1.02       -1.17      5.20 o
  -7  12  13       21.05       15.29      5.39 o
  -6  12  13        0.25       -5.50      5.50 o
  -5  12  13        0.00       -3.08      5.44 o
  -4  12  13       72.65       95.60      7.29 o
  -3  12  13       33.66       37.78      6.02 o
  -2  12  13        0.75        0.35      5.17 o
  -1  12  13        4.81        5.75      5.81 o
   0  12  13       12.41        5.49      5.52 o
   1  12  13       15.86       16.09      6.60 o
   2  12  13       38.89       29.54      7.34 o
   3  12  13       19.13       15.91      7.16 o
   4  12  13        0.22       -1.56      7.45 o
   5  12  13        0.17        8.53     11.28 o
  -8  13  13        0.85       -1.08      8.21 o
  -7  13  13        4.12        5.51      8.18 o
  -6  13  13        0.84       -6.23      9.21 o
  -5  13  13        9.04        9.23      7.56 o
  -4  13  13        6.62        3.09      8.60 o
  -3  13  13        0.16        1.32      7.38 o
  -2  13  13       29.63       39.19      8.56 o
  -1  13  13       10.85       11.17      7.51 o
   0  13  13        0.00        7.27      7.51 o
   1  13  13        0.71        4.34      7.83 o
   2  13  13        9.89       11.10      8.46 o
   3  13  13        5.73       -4.52      9.60 o
   4  13  13       47.37       80.06     18.00 o
  -6  14  13        1.70       -6.28      9.86 o
  -5  14  13        0.07       -6.19      7.76 o
  -4  14  13       10.92       22.73      8.37 o
  -3  14  13        0.73        0.81      7.69 o
  -2  14  13        0.62        6.01      7.76 o
  -1  14  13        1.47       -0.66      7.63 o
   0  14  13        0.01       -1.69      7.79 o
   1  14  13       30.45       38.74      9.53 o
 -16   0  14        6.70        0.72     11.29 o
 -14   0  14       17.58        6.05      6.40 o
 -12   0  14       16.66       15.80      4.69 o
 -10   0  14      735.73      747.03     15.42 o
  -8   0  14        0.02       -2.67      2.67 o
  -6   0  14      219.16      230.51      5.43 o
  -4   0  14      155.36      218.45      4.78 o
  -2   0  14        5.40        8.48      1.94 o
   0   0  14        3.52        3.61      2.12 o
   2   0  14      130.10      136.82      4.73 o
   4   0  14      856.19      858.07     13.46 o
   6   0  14       63.00       50.88      5.31 o
   8   0  14       18.26       20.63      7.07 o
  10   0  14        1.01       -6.33      7.71 o
 -16   1  14        3.12       -2.98      6.20 o
 -15   1  14        0.01        1.00      4.82 o
 -14   1  14        2.16        0.34      3.91 o
 -13   1  14        0.01        1.98      3.42 o
 -12   1  14       53.87       49.37      4.09 o
 -11   1  14      117.84       91.49      4.46 o
 -10   1  14       16.57        9.28      2.69 o
  -9   1  14      112.62      131.04      3.46 o
  -8   1  14       43.09       37.33      2.34 o
  -7   1  14       45.92       37.35      2.08 o
  -6   1  14       23.03       21.12      1.77 o
  -5   1  14      200.84      207.79      3.70 o
  -4   1  14        7.10        4.21      1.28 o
  -3   1  14        3.98        0.10      1.27 o
  -2   1  14       10.22        6.87      1.37 o
  -1   1  14      104.25      123.32      2.77 o
   0   1  14       17.19       21.88      1.72 o
   1   1  14      290.74      291.58      4.66 o
   2   1  14      180.64      146.50      3.51 o
   3   1  14      102.00      107.57      3.30 o
   4   1  14      100.87      109.28      3.65 o
   5   1  14        0.18       -2.65      2.65 o
   6   1  14        4.79        0.28      3.12 o
   7   1  14        0.34       -2.76      3.37 o
   8   1  14       71.72       67.42      5.03 o
   9   1  14        9.49        2.99      4.04 o
  10   1  14        1.33       -1.23      5.02 o
  11   1  14        7.28       -2.70      5.66 o
 -16   2  14        0.04      -10.06     10.06 o
 -15   2  14        1.08       -4.77      4.77 o
 -14   2  14       30.38       31.59      6.55 o
 -13   2  14        9.48       14.37      3.49 o
 -12   2  14      102.26       89.05      4.07 o
 -11   2  14       51.38       32.61      3.25 o
 -10   2  14       22.85       25.85      2.71 o
  -9   2  14       23.43       17.27      2.50 o
  -8   2  14      128.34      119.69      3.56 o
  -7   2  14       34.58       27.53      2.07 o
  -6   2  14        3.07        2.37      1.48 o
  -5   2  14       10.93        9.68      1.50 o
  -4   2  14        1.04       -1.29      1.29 o
  -3   2  14      271.77      292.35      4.05 o
  -2   2  14        0.09       -1.28      1.28 o
  -1   2  14      106.82      110.67      2.44 o
   0   2  14       31.27       35.24      1.75 o
   1   2  14        3.71        5.42      1.54 o
   2   2  14       17.68       11.18      1.91 o
   3   2  14      296.91      277.74      6.11 o
   4   2  14       32.57       34.93      3.29 o
   5   2  14        0.61        6.17      2.85 o
   6   2  14       35.70       48.10      3.68 o
   7   2  14       20.03       18.16      3.34 o
   8   2  14        1.80        2.85      3.42 o
   9   2  14        2.38        4.51      4.07 o
  10   2  14       21.51       23.01      5.53 o
  11   2  14        0.34        1.20      7.94 o
 -15   3  14        0.34       -3.52      4.12 o
 -14   3  14        2.54       -0.06      3.74 o
 -13   3  14        1.81        4.87      3.16 o
 -12   3  14       22.56       24.04      3.13 o
 -11   3  14       31.12       36.83      3.06 o
 -10   3  14       59.51       63.47      3.18 o
  -9   3  14        6.74        6.82      2.33 o
  -8   3  14      677.27      609.67      7.94 o
  -7   3  14      726.07      779.42      9.05 o
  -6   3  14       61.30       38.20      2.36 o
  -5   3  14      127.48      109.30      2.55 o
  -4   3  14       77.10       64.01      2.10 o
  -3   3  14      318.21      317.55      3.96 o
  -2   3  14        0.61        0.15      1.34 o
  -1   3  14      102.53      102.66      2.33 o
   0   3  14       89.76       81.30      2.26 o
   1   3  14      173.28      205.60      4.21 o
   2   3  14       21.11       11.82      2.21 o
   3   3  14       10.23       -2.41      2.41 o
   4   3  14      102.61      107.98      4.03 o
   5   3  14      679.08      735.28     10.68 o
   6   3  14      127.53      114.07      4.30 o
   7   3  14        0.77       -2.91      2.91 o
   8   3  14      120.38      133.86      6.57 o
   9   3  14        2.01        2.04      3.96 o
  10   3  14        2.18       -3.88      3.88 o
 -15   4  14        4.08        1.94      3.97 o
 -14   4  14       37.75       43.41      4.44 o
 -13   4  14       17.24       23.16      3.86 o
 -12   4  14       32.67       33.95      3.37 o
 -11   4  14      161.39      152.87      4.43 o
 -10   4  14      105.34      111.79      3.58 o
  -9   4  14      204.61      230.16      4.74 o
  -8   4  14       22.94       17.49      2.19 o
  -7   4  14      351.95      302.19      4.92 o
  -6   4  14      469.68      451.62      6.49 o
  -5   4  14     1820.31     1962.83     20.12 o
  -4   4  14        4.97        7.39      1.63 o
  -3   4  14        6.61        1.47      1.45 o
  -2   4  14       14.00        4.27      1.49 o
  -1   4  14        1.03       -1.39      1.39 o
   0   4  14      851.23      891.02      8.75 o
   1   4  14       59.60       55.45      2.63 o
   2   4  14        4.77       -1.99      1.99 o
   3   4  14       77.61       61.81      3.03 o
   4   4  14       41.04       29.01      2.80 o
   5   4  14       11.17        6.44      2.76 o
   6   4  14        8.11        8.84      2.77 o
   7   4  14       12.17       13.07      3.41 o
   8   4  14        3.54        1.27      4.34 o
   9   4  14       24.95       24.37      4.15 o
  10   4  14        0.00       -4.04      4.04 o
 -15   5  14        0.12       -1.58      8.06 o
 -14   5  14        0.47       -4.64      4.96 o
 -13   5  14       58.67       62.25      5.02 o
 -12   5  14      103.63      109.80      7.11 o
 -11   5  14      119.15      128.51      4.44 o
 -10   5  14      155.89      156.25      4.82 o
  -9   5  14       50.56       57.27      2.94 o
  -8   5  14      213.38      212.21      4.54 o
  -7   5  14      293.84      347.85      5.98 o
  -6   5  14      207.52      172.66      5.61 o
  -5   5  14      225.98      253.79      5.96 o
  -4   5  14        2.64        1.30      2.16 o
  -3   5  14       20.10       13.32      2.19 o
  -2   5  14      219.69      254.00      4.84 o
  -1   5  14        1.42       -1.76      1.94 o
   0   5  14      263.12      278.61      6.89 o
   1   5  14       33.45       37.02      4.03 o
   2   5  14       43.92       43.65      2.70 o
   3   5  14       49.69       48.02      3.25 o
   4   5  14       79.66       85.90      4.64 o
   5   5  14       12.05        6.91      3.14 o
   6   5  14        1.53       -2.61      2.61 o
   7   5  14       25.66       28.83      3.29 o
   8   5  14       12.39        6.42      4.17 o
   9   5  14       19.37       11.39      5.70 o
  10   5  14       25.55       34.72      9.16 o
 -14   6  14       18.33       22.76      8.57 o
 -13   6  14        3.27       -0.35      6.30 o
 -12   6  14        4.01        2.56      5.41 o
 -11   6  14       18.01       13.03      4.74 o
 -10   6  14       19.21       25.51      4.04 o
  -9   6  14       13.05       15.94      3.67 o
  -8   6  14      227.08      229.76      6.56 o
  -7   6  14      116.29      110.33      4.62 o
  -6   6  14       66.99       63.90      3.48 o
  -5   6  14      203.15      189.16      5.15 o
  -4   6  14       88.54       81.94      3.69 o
  -3   6  14      127.64      117.33      4.53 o
  -2   6  14      592.02      616.93      8.67 o
  -1   6  14        0.01       -0.39      2.37 o
   0   6  14       48.33       45.59      3.74 o
   1   6  14      200.36      185.36      6.11 o
   2   6  14      306.90      336.52     10.62 o
   3   6  14       81.13       73.22      5.25 o
   4   6  14       13.26        5.55      3.92 o
   5   6  14       29.62       46.06      5.10 o
   6   6  14        0.42       -4.21      4.21 o
   7   6  14       13.43       13.01      5.68 o
   8   6  14       17.03       22.86      7.63 o
   9   6  14        4.04        1.71      7.06 o
 -14   7  14       50.05       54.12     18.99 o
 -13   7  14        0.01       -8.30      9.37 o
 -12   7  14       54.87       67.70      7.63 o
 -11   7  14       18.61       19.94      4.78 o
 -10   7  14      117.31      104.18      6.24 o
  -9   7  14       69.50       67.83      5.52 o
  -8   7  14       28.55       32.31      3.57 o
  -7   7  14      353.31      361.12      8.07 o
  -6   7  14       75.76       90.36      4.27 o
  -5   7  14       23.46       20.75      2.93 o
  -4   7  14        4.80       -2.88      2.88 o
  -3   7  14       80.07       73.28      4.11 o
  -2   7  14      674.80      691.75     12.21 o
  -1   7  14      647.19      619.48     11.95 o
   0   7  14        0.00       -3.28      3.28 o
   1   7  14      606.24      608.77     13.67 o
   2   7  14       17.91       28.89      4.30 o
   3   7  14       26.97       27.43      4.37 o
   4   7  14       24.22       20.62      4.66 o
   5   7  14        1.25       -1.34      4.00 o
   6   7  14       10.43        2.81      4.60 o
   7   7  14        1.20        2.21      5.40 o
   8   7  14       11.30       17.98      7.31 o
   9   7  14        2.97       -9.12     11.03 o
 -13   8  14        3.13       -6.75      6.75 o
 -12   8  14       25.70       16.98      7.77 o
 -11   8  14        4.33        7.46      5.26 o
 -10   8  14        8.56       10.70      4.36 o
  -9   8  14       83.19      100.87      6.05 o
  -8   8  14        6.96        8.78      3.70 o
  -7   8  14       72.56       86.90      4.97 o
  -6   8  14       31.50       36.86      3.95 o
  -5   8  14      137.67      138.98      5.56 o
  -4   8  14       50.99       44.55      3.84 o
  -3   8  14        1.59       -2.93      2.93 o
  -2   8  14      661.39      661.59     12.44 o
  -1   8  14       66.20       69.49      5.27 o
   0   8  14      113.35       93.30      5.85 o
   1   8  14        1.68        8.11      4.12 o
   2   8  14        2.77        8.29      5.96 o
   3   8  14       14.40       10.26      4.31 o
   4   8  14       16.99       22.61      4.89 o
   5   8  14       10.45       19.17      5.01 o
   6   8  14        4.66        1.19      5.27 o
   7   8  14       36.82       36.90      6.88 o
   8   8  14        0.89        1.00      7.80 o
 -13   9  14       10.56        5.31      9.37 o
 -12   9  14        9.46        4.63      5.68 o
 -11   9  14        0.20       -4.17      5.13 o
 -10   9  14       15.84       12.34      5.26 o
  -9   9  14        2.55        1.32      3.70 o
  -8   9  14        7.46        8.39      3.61 o
  -7   9  14       14.80       11.72      3.54 o
  -6   9  14       38.28       31.01      3.87 o
  -5   9  14       97.26       95.07      5.01 o
  -4   9  14       23.77       26.02      3.61 o
  -3   9  14       53.35       40.00      4.33 o
  -2   9  14       52.18       48.09      4.49 o
  -1   9  14        8.88       -0.41      3.42 o
   0   9  14        7.28       -2.05      3.50 o
   1   9  14       55.73       43.51      4.81 o
   2   9  14       51.13       37.88      4.81 o
   3   9  14        5.23        7.30      4.03 o
   4   9  14        7.08       -3.97      4.73 o
   5   9  14        3.42       -2.98      5.03 o
   6   9  14        9.25       12.74      5.51 o
   7   9  14       49.70       57.80      8.11 o
   8   9  14       33.70       34.16     10.18 o
 -12  10  14       24.05       29.90      6.30 o
 -11  10  14        1.43       -4.81      4.81 o
 -10  10  14       26.02       28.94      5.63 o
  -9  10  14       19.09       14.32      3.94 o
  -8  10  14        0.02       -3.29      3.42 o
  -7  10  14        0.56       -3.19      3.19 o
  -6  10  14       12.75       22.79      3.60 o
  -5  10  14        6.11        4.34      3.08 o
  -4  10  14      153.13      176.86      5.16 o
  -3  10  14        3.67        1.27      2.33 o
  -2  10  14        5.83        1.00      2.37 o
  -1  10  14        1.80        0.57      2.38 o
   0  10  14       69.47       73.70      4.73 o
   1  10  14       23.89       23.10      3.86 o
   2  10  14       22.65       32.82      4.38 o
   3  10  14       83.58       97.28      5.81 o
   4  10  14        0.27       -1.10      4.12 o
   5  10  14       29.62       23.80      5.48 o
   6  10  14       66.77       79.11      7.25 o
   7  10  14       26.33       26.22      7.38 o
 -11  11  14       10.54        7.57      7.26 o
 -10  11  14        0.05       -4.31      4.31 o
  -9  11  14       22.13       19.97      4.31 o
  -8  11  14        0.16       -0.80      3.02 o
  -7  11  14        7.92        4.44      3.60 o
  -6  11  14        1.05       -1.98      4.99 o
  -5  11  14        9.36        7.23      5.83 o
  -4  11  14       10.72       -1.18      5.65 o
  -3  11  14      112.24      138.56     12.93 o
  -2  11  14        0.48       -1.03      5.56 o
  -1  11  14        0.28       -3.25      6.15 o
   0  11  14        0.14       -0.63      6.51 o
   1  11  14       20.90       31.80      7.70 o
   2  11  14        8.51       12.52      7.08 o
   3  11  14        0.16       -3.50      3.50 o
   4  11  14        0.98       -2.46      3.63 o
   5  11  14       13.94        6.37      4.45 o
   6  11  14        0.01       -0.39      4.84 o
  -9  12  14        5.50       -0.13     11.09 o
  -8  12  14       26.85       32.89      6.09 o
  -7  12  14        4.79       11.44      6.44 o
  -6  12  14        2.73        3.40      6.14 o
  -5  12  14        0.74       -5.75      5.75 o
  -4  12  14        7.58       14.67      6.17 o
  -3  12  14       13.50       23.37      6.21 o
  -2  12  14       24.36       16.34      6.08 o
  -1  12  14        0.89       -5.64      5.66 o
   0  12  14        3.77       -4.11      5.87 o
   1  12  14        4.17        4.08      6.91 o
   2  12  14        3.93        4.81      7.02 o
   3  12  14       16.16       16.49      8.64 o
   4  12  14       10.05       26.38     11.82 o
  -7  13  14        1.48       -7.59      8.00 o
  -6  13  14        2.80       -7.96      7.96 o
  -5  13  14        0.19       -1.46      7.86 o
  -4  13  14        2.19       -1.27      7.72 o
  -3  13  14       15.65        9.04     14.22 o
  -2  13  14        0.01       -7.00      7.00 o
  -1  13  14        1.28       -1.74      7.63 o
   0  13  14        6.05       -1.19      7.88 o
   1  13  14        8.28       11.99      8.76 o
   2  13  14        1.11       -7.65     10.03 o
   3  13  14        0.63      -11.78     13.85 o
  -4  14  14       36.68       43.12      9.93 o
  -3  14  14        1.78       -3.00      8.09 o
  -2  14  14       12.56       21.01      8.87 o
  -1  14  14        2.91        3.04      8.90 o
 -15   0  15        7.02        9.74      8.51 o
 -13   0  15       16.23       13.23      5.67 o
 -11   0  15      269.84      265.14      9.07 o
  -9   0  15      249.97      232.76      7.49 o
  -7   0  15     1698.87     1689.40     20.20 o
  -5   0  15      438.65      432.65      7.88 o
  -3   0  15      490.70      497.70      8.35 o
  -1   0  15      343.25      380.09      7.15 o
   1   0  15       27.16       24.41      3.01 o
   3   0  15      211.07      265.25      7.46 o
   5   0  15      313.65      379.76     11.55 o
   7   0  15       81.13       94.38      9.39 o
   9   0  15      142.59      164.64     14.71 o
 -15   1  15        1.63       -4.43      4.67 o
 -14   1  15        2.50       -3.69      3.69 o
 -13   1  15       21.28       21.36      3.77 o
 -12   1  15       24.73       28.03      3.69 o
 -11   1  15        1.41       -2.91      2.91 o
 -10   1  15       10.81        8.39      2.60 o
  -9   1  15       57.17       43.16      2.67 o
  -8   1  15       74.18       83.72      3.13 o
  -7   1  15      121.26       97.24      3.04 o
  -6   1  15      438.78      465.17      6.00 o
  -5   1  15       33.45       34.33      2.03 o
  -4   1  15       15.71        9.17      1.57 o
  -3   1  15      185.16      209.81      3.78 o
  -2   1  15        0.15       -1.24      1.24 o
  -1   1  15       60.62       56.18      2.25 o
   0   1  15       50.71       70.44      2.56 o
   1   1  15       23.23       25.49      2.13 o
   2   1  15      311.73      357.38      5.88 o
   3   1  15      128.17      132.94      3.95 o
   4   1  15      684.98      727.67     10.30 o
   5   1  15      274.24      297.67      7.76 o
   6   1  15        8.15       18.47      3.86 o
   7   1  15        9.20        7.49      3.82 o
   8   1  15        6.87       11.04      3.90 o
   9   1  15        1.63       -1.87      4.91 o
  10   1  15        5.94       -0.10      5.40 o
 -15   2  15       33.66       31.34      6.34 o
 -14   2  15        0.05        5.59      3.66 o
 -13   2  15        3.67        1.74      3.27 o
 -12   2  15        1.88       -0.56      2.81 o
 -11   2  15      279.25      289.81      6.63 o
 -10   2  15       16.75        6.60      2.48 o
  -9   2  15       16.14       15.05      2.52 o
  -8   2  15      325.33      312.75      5.78 o
  -7   2  15        1.37       -2.21      2.21 o
  -6   2  15      281.59      289.22      4.96 o
  -5   2  15       24.96       18.99      1.87 o
  -4   2  15       56.68       47.73      1.95 o
  -3   2  15       42.80       37.91      1.81 o
  -2   2  15      118.46      123.45      2.71 o
  -1   2  15      111.79      130.47      2.83 o
   0   2  15      141.35      141.72      3.38 o
   1   2  15      163.63      193.58      4.41 o
   2   2  15        0.21       -2.33      2.33 o
   3   2  15       26.15       19.07      3.10 o
   4   2  15        3.79        1.92      2.71 o
   5   2  15       79.05       94.23      4.32 o
   6   2  15       60.74       60.30      4.72 o
   7   2  15       24.52       22.86      3.68 o
   8   2  15        0.07        5.71      4.00 o
   9   2  15        0.15       -3.95      3.95 o
  10   2  15        0.50       -1.83      5.52 o
 -15   3  15        9.89        8.82      4.45 o
 -14   3  15        9.05        7.52      3.77 o
 -13   3  15        3.52        8.07      3.57 o
 -12   3  15        9.24        7.88      2.89 o
 -11   3  15       47.69       36.43      3.24 o
 -10   3  15       24.10       26.59      2.75 o
  -9   3  15       31.64       28.29      2.80 o
  -8   3  15       37.50       39.00      2.77 o
  -7   3  15      249.53      222.89      4.90 o
  -6   3  15       48.61       43.08      2.80 o
  -5   3  15      491.11      441.86      6.18 o
  -4   3  15      486.05      560.52      7.02 o
  -3   3  15      257.98      257.88      4.17 o
  -2   3  15       24.76       24.05      2.02 o
  -1   3  15        0.43       -1.73      1.73 o
   0   3  15      469.46      466.85      6.86 o
   1   3  15      221.73      236.87      5.01 o
   2   3  15      103.93       74.18      3.25 o
   3   3  15       69.28       64.49      3.47 o
   4   3  15        3.18       -2.64      2.64 o
   5   3  15        8.95       11.04      2.98 o
   6   3  15        5.03        7.44      3.10 o
   7   3  15       10.04        3.92      3.24 o
   8   3  15       10.42       10.33      4.40 o
   9   3  15        0.69        2.76      4.09 o
  10   3  15       26.09       22.92      5.03 o
 -15   4  15       14.86        9.77      4.13 o
 -14   4  15       10.61        7.33      3.77 o
 -13   4  15       84.19      103.74      6.47 o
 -12   4  15       18.25       19.19      3.25 o
 -11   4  15      159.39      197.00      5.34 o
 -10   4  15       25.01       36.51      2.80 o
  -9   4  15       19.17        8.37      2.40 o
  -8   4  15       46.70       32.81      2.55 o
  -7   4  15        1.88       -1.90      1.90 o
  -6   4  15      117.52      104.97      3.31 o
  -5   4  15      164.77      171.29      4.01 o
  -4   4  15      346.51      390.01      6.75 o
  -3   4  15       68.22       49.63      2.39 o
  -2   4  15       40.79       44.72      3.01 o
  -1   4  15      110.19       97.06      2.87 o
   0   4  15       48.04       52.87      2.76 o
   1   4  15        0.34       -2.00      2.00 o
   2   4  15       14.34        2.37      2.19 o
   3   4  15       81.42       63.33      3.20 o
   4   4  15        0.69       -2.48      2.48 o
   5   4  15        6.54       -0.76      2.66 o
   6   4  15       10.62       14.27      3.29 o
   7   4  15        0.09       -2.65      3.27 o
   8   4  15        5.64        6.17      3.68 o
   9   4  15       17.86       18.45      4.29 o
  10   4  15        3.11       -4.63      7.25 o
 -14   5  15       60.99       65.23      6.77 o
 -13   5  15       34.98       46.38      4.67 o
 -12   5  15        8.04       11.01      3.53 o
 -11   5  15        2.83        1.90      2.54 o
 -10   5  15       10.30        9.84      2.53 o
  -9   5  15      134.98      155.64      4.86 o
  -8   5  15       22.07       23.91      2.59 o
  -7   5  15      145.24      136.47      3.60 o
  -6   5  15      194.10      156.79      4.90 o
  -5   5  15       34.96       28.93      2.61 o
  -4   5  15        1.70       -2.51      2.51 o
  -3   5  15       27.64       21.26      2.98 o
  -2   5  15      691.21      702.28      9.38 o
  -1   5  15      664.13      713.43      9.87 o
   0   5  15       62.62       47.60      3.01 o
   1   5  15        1.73       -2.31      2.31 o
   2   5  15       31.62       28.03      2.39 o
   3   5  15        4.43        1.93      2.36 o
   4   5  15       18.24       14.05      2.74 o
   5   5  15       21.12       24.01      3.04 o
   6   5  15        0.12       -3.16      3.16 o
   7   5  15       13.99       21.33      4.35 o
   8   5  15        2.88        0.13      4.11 o
   9   5  15       38.32       47.24      6.63 o
 -14   6  15        5.78       -4.77      6.93 o
 -13   6  15        0.13       -2.82      6.56 o
 -12   6  15       24.78       20.61      7.19 o
 -11   6  15       45.44       62.48      6.06 o
 -10   6  15        4.75       10.16      3.72 o
  -9   6  15       25.14       26.42      3.89 o
  -8   6  15       16.38       19.95      3.32 o
  -7   6  15        0.08       -2.74      2.74 o
  -6   6  15        1.36       -2.49      2.49 o
  -5   6  15      110.90      119.42      4.84 o
  -4   6  15       76.87       85.45      4.29 o
  -3   6  15      345.19      367.68      8.33 o
  -2   6  15        0.44        1.98      2.66 o
  -1   6  15        0.99       -1.38      2.79 o
   0   6  15       58.08       58.11      4.19 o
   1   6  15        9.59        6.48      3.88 o
   2   6  15      275.74      292.69      9.30 o
   3   6  15       25.33       24.16      4.43 o
   4   6  15       18.29       13.00      4.16 o
   5   6  15       13.87       13.92      5.20 o
   6   6  15       10.56        0.00      5.02 o
   7   6  15       26.88       21.14      7.59 o
   8   6  15        0.17       -6.05      6.41 o
   9   6  15       14.58       27.81     13.77 o
 -14   7  15        1.46       -1.17      8.98 o
 -13   7  15        1.01        4.18      7.15 o
 -12   7  15        0.72        1.35      5.40 o
 -11   7  15       10.73        6.39      5.51 o
 -10   7  15       20.99       18.26      4.67 o
  -9   7  15        1.12        3.60      4.14 o
  -8   7  15      220.17      216.35      7.37 o
  -7   7  15       19.75       24.63      3.42 o
  -6   7  15       58.02       63.60      4.05 o
  -5   7  15        4.11        1.76      2.88 o
  -4   7  15      246.81      224.11      7.19 o
  -3   7  15      224.57      208.92      6.59 o
  -2   7  15       16.85       35.36      5.70 o
  -1   7  15       39.64       47.84      4.23 o
   0   7  15       31.32       18.10      4.18 o
   1   7  15      127.36      149.84      8.58 o
   2   7  15       19.19       22.06      4.30 o
   3   7  15        0.16        0.50      4.23 o
   4   7  15       15.09        9.48      4.49 o
   5   7  15       50.58       55.12      6.11 o
   6   7  15        0.18        4.03      6.00 o
   7   7  15        0.17       -0.22      6.79 o
   8   7  15        0.31       -6.45      6.45 o
 -13   8  15       55.56       73.95      9.89 o
 -12   8  15        1.57       -3.53      6.20 o
 -11   8  15        6.60       -0.85      5.02 o
 -10   8  15        9.83        4.03      5.00 o
  -9   8  15        2.03        8.29      4.13 o
  -8   8  15       76.95       85.70      5.31 o
  -7   8  15       63.92       62.87      4.68 o
  -6   8  15        0.83       -0.96      3.27 o
  -5   8  15        3.09       -3.23      3.23 o
  -4   8  15       11.94        8.82      3.21 o
  -3   8  15        0.34       -3.64      3.64 o
  -2   8  15      171.67      158.63      9.12 o
  -1   8  15      162.27      143.56      8.87 o
   0   8  15       25.54       34.83      4.71 o
   1   8  15       56.92       58.90      5.41 o
   2   8  15       55.56       46.13      5.26 o
   3   8  15       24.49       16.96      4.77 o
   4   8  15       14.85       20.98      5.07 o
   5   8  15        2.85        0.80      4.95 o
   6   8  15        7.11        7.37      5.63 o
   7   8  15       53.52       51.43      8.98 o
   8   8  15        9.38       -6.43      6.43 o
 -12   9  15        7.03        7.64      7.19 o
 -11   9  15       32.43       27.19      6.55 o
 -10   9  15        7.16        4.36      5.61 o
  -9   9  15        5.06       13.24      6.11 o
  -8   9  15        8.72       21.61      3.98 o
  -7   9  15        5.66        4.76      3.62 o
  -6   9  15        3.89        3.08      3.43 o
  -5   9  15       59.01       47.05      4.30 o
  -4   9  15       70.48       75.80      4.64 o
  -3   9  15        9.77       10.97      3.31 o
  -2   9  15        0.27       -2.25      3.54 o
  -1   9  15       29.41       26.94      4.33 o
   0   9  15        1.30       -3.69      3.69 o
   1   9  15       44.58       41.83      4.82 o
   2   9  15       35.91       40.48      4.98 o
   3   9  15        0.04       -2.68      3.98 o
   4   9  15       13.22        1.17      5.67 o
   5   9  15       63.03       75.06      7.27 o
   6   9  15       14.18       15.23      6.10 o
   7   9  15       11.07        7.57      6.02 o
 -11  10  15       14.26       11.28      5.72 o
 -10  10  15        4.52       14.13      5.23 o
  -9  10  15        6.42       11.23      4.90 o
  -8  10  15       29.95       34.34      4.34 o
  -7  10  15        0.87       -3.28      3.28 o
  -6  10  15       32.13       39.13      4.07 o
  -5  10  15       20.37       17.74      3.61 o
  -4  10  15        9.55        8.90      4.25 o
  -3  10  15        0.00       -2.51      3.26 o
  -2  10  15        1.54       -2.04      3.27 o
  -1  10  15        8.24        4.32      3.54 o
   0  10  15      115.69      114.27      6.05 o
   1  10  15        0.98       -3.64      4.29 o
   2  10  15        7.69       11.37      4.10 o
   3  10  15        9.81        3.72      5.29 o
   4  10  15       70.14       83.42      6.88 o
   5  10  15        3.39       -3.52      4.95 o
   6  10  15       71.82       93.04      7.90 o
 -10  11  15        0.00       -0.09      6.37 o
  -9  11  15        1.80       -4.01      4.01 o
  -8  11  15       10.11        5.38      3.85 o
  -7  11  15        4.73        1.28      3.11 o
  -6  11  15        1.82       -1.69      3.47 o
  -5  11  15       27.38       12.47      6.55 o
  -4  11  15      115.94      127.25      8.88 o
  -3  11  15        2.16       10.35      6.30 o
  -2  11  15        1.26       -1.37      5.92 o
  -1  11  15       11.45        9.13      7.19 o
   0  11  15       74.92      113.08      9.67 o
   1  11  15       13.26       16.44      5.47 o
   2  11  15        3.29        1.96      3.38 o
   3  11  15       35.14       43.40      4.86 o
   4  11  15        0.00       -0.17      4.08 o
   5  11  15        2.00       -4.36      4.36 o
  -9  12  15       16.17       43.98     18.51 o
  -8  12  15       23.35       26.41     12.37 o
  -7  12  15        9.27       12.77      5.56 o
  -6  12  15        0.63       -4.89      6.03 o
  -5  12  15        4.84        0.32      6.19 o
  -4  12  15        0.54       -0.04      6.18 o
  -3  12  15        6.29       19.96      6.47 o
  -2  12  15        5.06        4.65      6.15 o
  -1  12  15       18.94       13.56      6.55 o
   0  12  15        1.57       -5.22      6.70 o
   1  12  15       36.52       40.06      7.97 o
   2  12  15        7.33       13.36     10.76 o
   3  12  15        0.01       -5.15     19.90 o
  -6  13  15       12.37       16.29      8.96 o
  -5  13  15        0.14        7.51      8.72 o
  -4  13  15        5.09       15.70      8.82 o
  -3  13  15       11.29       17.83      8.74 o
  -2  13  15       24.11       25.21      9.10 o
  -1  13  15        4.48        1.02      8.30 o
   0  13  15        1.00        5.60      8.43 o
   1  13  15        0.52        0.50      8.82 o
 -14   0  16       57.73       48.95     10.17 o
 -12   0  16        6.95        9.24      5.52 o
 -10   0  16       83.02       91.66      5.35 o
  -8   0  16      394.94      390.11     10.39 o
  -6   0  16      622.69      653.80     10.53 o
  -4   0  16      501.80      605.63      9.79 o
  -2   0  16       75.64       84.08      3.72 o
   0   0  16      929.42      995.03     14.69 o
   2   0  16       20.17       10.44      3.47 o
   4   0  16      162.24      163.65      7.67 o
   6   0  16       55.96       47.88      7.79 o
   8   0  16      125.85      165.25     17.69 o
 -15   1  16       21.50       20.69      5.78 o
 -14   1  16        0.14       -2.91      4.24 o
 -13   1  16       21.30       18.41      3.77 o
 -12   1  16       40.53       32.29      3.90 o
 -11   1  16        0.56       -0.96      3.35 o
 -10   1  16        0.16       -2.69      2.69 o
  -9   1  16        4.14       -2.37      2.37 o
  -8   1  16       77.87       86.01      3.25 o
  -7   1  16       78.30       83.28      3.15 o
  -6   1  16        1.07       -1.08      1.89 o
  -5   1  16       53.38       62.69      2.45 o
  -4   1  16       23.89       13.49      1.86 o
  -3   1  16       85.78       74.25      2.57 o
  -2   1  16       11.33        8.25      1.78 o
  -1   1  16        0.00       -1.64      1.64 o
   0   1  16        0.09       -1.93      1.93 o
   1   1  16       65.76       66.70      3.12 o
   2   1  16      260.22      294.42      5.85 o
   3   1  16        6.72       -2.03      2.87 o
   4   1  16      587.48      645.99     12.59 o
   5   1  16        3.24       -0.33      3.36 o
   6   1  16       12.23       19.47      3.91 o
   7   1  16        0.57        1.35      3.71 o
   8   1  16        0.00        3.03      4.14 o
   9   1  16        0.11        5.16      5.43 o
  10   1  16        0.23      -11.09     11.09 o
 -15   2  16        1.90        1.08      5.38 o
 -14   2  16        5.44        4.39      3.89 o
 -13   2  16        0.57       -3.16      3.38 o
 -12   2  16       26.83       22.02      3.40 o
 -11   2  16        0.48        1.06      2.71 o
 -10   2  16      259.61      269.00      6.11 o
  -9   2  16        0.32       -2.33      2.33 o
  -8   2  16      173.58      170.01      4.59 o
  -7   2  16      245.12      245.50      5.47 o
  -6   2  16      355.99      384.27      6.54 o
  -5   2  16        0.07       -1.59      1.99 o
  -4   2  16       49.43       49.78      2.33 o
  -3   2  16      437.05      431.65      5.92 o
  -2   2  16        0.93       -1.62      1.62 o
  -1   2  16       81.68       90.34      3.01 o
   0   2  16        3.42       -2.26      2.26 o
   1   2  16       15.69       12.75      2.63 o
   2   2  16      469.03      546.57      8.76 o
   3   2  16       99.65      100.09      4.09 o
   4   2  16        5.47        3.52      2.97 o
   5   2  16       51.30       66.54      4.93 o
   6   2  16       10.88       10.83      3.62 o
   7   2  16       13.30       17.40      4.17 o
   8   2  16       35.23       25.43      5.10 o
   9   2  16       25.71       19.26      5.90 o
 -15   3  16        0.81       -4.26      4.26 o
 -14   3  16       15.25       14.06      3.98 o
 -13   3  16        3.62       -1.62      3.56 o
 -12   3  16        0.24        1.57      2.82 o
 -11   3  16       28.41       27.92      3.19 o
 -10   3  16       44.76       46.03      3.02 o
  -9   3  16       40.94       29.56      2.81 o
  -8   3  16      259.55      227.99      5.98 o
  -7   3  16        5.25       -1.09      2.34 o
  -6   3  16       99.15      106.31      3.56 o
  -5   3  16      553.75      569.39      7.89 o
  -4   3  16     1951.11     2017.61     19.93 o
  -3   3  16        1.05       -1.92      1.92 o
  -2   3  16       23.49       12.46      2.17 o
  -1   3  16      172.49      161.09      3.89 o
   0   3  16      124.31      117.65      3.62 o
   1   3  16       42.44       34.16      3.27 o
   2   3  16        6.85        1.93      2.54 o
   3   3  16       38.73       30.19      3.15 o
   4   3  16       62.73       68.07      3.76 o
   5   3  16        9.16        9.31      3.17 o
   6   3  16        2.92       -3.05      3.05 o
   7   3  16       45.88       29.32      4.34 o
   8   3  16        0.50        0.53      3.92 o
   9   3  16        0.22       -3.19      4.31 o
 -15   4  16       19.80       23.13      5.04 o
 -14   4  16       10.95        9.54      3.95 o
 -13   4  16        8.77       13.90      3.78 o
 -12   4  16       34.95       26.29      3.69 o
 -11   4  16       25.66       32.35      3.37 o
 -10   4  16        0.31       -2.30      2.33 o
  -9   4  16        4.20        6.01      2.40 o
  -8   4  16        6.48        2.89      2.17 o
  -7   4  16      206.83      203.25      4.54 o
  -6   4  16      118.19      117.00      3.58 o
  -5   4  16      894.25      943.86     10.87 o
  -4   4  16        4.50        0.14      2.15 o
  -3   4  16      113.04      107.50      3.21 o
  -2   4  16       64.90       58.03      2.71 o
  -1   4  16      405.49      429.90      6.15 o
   0   4  16       14.56        7.47      2.22 o
   1   4  16        0.38       -2.05      2.05 o
   2   4  16       14.78        5.75      2.49 o
   3   4  16        2.32       -2.37      2.37 o
   4   4  16       39.46       36.70      3.16 o
   5   4  16        1.08       -2.90      2.90 o
   6   4  16       20.32       19.29      3.64 o
   7   4  16        0.69       -3.38      3.38 o
   8   4  16       14.33        7.68      3.88 o
   9   4  16        0.05       -3.99      3.99 o
 -14   5  16       27.63       20.35      8.79 o
 -13   5  16       58.80       77.97      5.38 o
 -12   5  16        8.09        9.74      4.33 o
 -11   5  16       50.16       45.21      3.28 o
 -10   5  16        0.82        5.16      2.56 o
  -9   5  16       40.22       36.05      2.88 o
  -8   5  16       61.16       53.54      3.02 o
  -7   5  16      116.64      118.07      3.64 o
  -6   5  16       98.15      110.19      3.71 o
  -5   5  16       79.48       75.31      3.06 o
  -4   5  16      331.53      353.65      6.66 o
  -3   5  16       66.51       56.71      3.04 o
  -2   5  16        8.56        8.84      2.36 o
  -1   5  16       15.88       19.25      2.59 o
   0   5  16      216.64      249.66      6.36 o
   1   5  16       71.60       72.96      3.47 o
   2   5  16       22.07       18.34      2.71 o
   3   5  16        9.60        6.40      2.67 o
   4   5  16        4.05        5.52      3.66 o
   5   5  16        2.23        1.20      2.80 o
   6   5  16        2.64       -2.48      3.01 o
   7   5  16       10.00       11.48      5.32 o
   8   5  16        5.58       -1.77      7.23 o
 -14   6  16       15.27       24.44      8.39 o
 -13   6  16        1.04       -6.66      6.66 o
 -12   6  16        5.80        4.00      6.24 o
 -11   6  16        2.05        0.41      5.29 o
 -10   6  16       33.37       38.05      5.30 o
  -9   6  16        0.34        4.21      3.50 o
  -8   6  16       28.23       32.31      3.99 o
  -7   6  16        0.26       -2.50      2.50 o
  -6   6  16        1.45       -2.74      2.74 o
  -5   6  16        3.58        6.51      3.27 o
  -4   6  16       34.78       21.60      3.71 o
  -3   6  16       10.68        2.53      3.30 o
  -2   6  16      197.30      181.79      6.64 o
  -1   6  16      187.81      164.70      6.33 o
   0   6  16       97.07       93.63      5.83 o
   1   6  16       96.20      100.40      6.00 o
   2   6  16        5.56        6.29      4.07 o
   3   6  16        0.00       -3.59      3.59 o
   4   6  16        3.06        1.31      4.33 o
   5   6  16       34.90       41.18      6.89 o
   6   6  16       10.37       12.30      7.25 o
   7   6  16        6.16       -5.44      9.58 o
   8   6  16        0.00       -8.01      8.01 o
 -13   7  16       12.59       20.71      8.17 o
 -12   7  16       38.59       56.95      9.06 o
 -11   7  16        0.04       -0.68      5.18 o
 -10   7  16        0.12        0.82      4.47 o
  -9   7  16       10.25       17.02      4.43 o
  -8   7  16       25.16       31.54      4.25 o
  -7   7  16       49.78       47.25      4.46 o
  -6   7  16        0.98       -2.58      2.58 o
  -5   7  16       32.24       28.69      3.80 o
  -4   7  16       11.93        4.70      3.26 o
  -3   7  16       34.13       43.00      4.05 o
  -2   7  16        3.24       -1.34      3.32 o
  -1   7  16        1.63        1.07      3.68 o
   0   7  16       62.82       47.11      4.83 o
   1   7  16       91.60      103.65      6.42 o
   2   7  16       59.87       65.80      5.90 o
   3   7  16        3.75       -1.72      4.19 o
   4   7  16        0.92       -4.33      4.33 o
   5   7  16       44.00       46.69      6.84 o
   6   7  16       17.04        7.55     10.42 o
   7   7  16        2.07       -2.12      6.60 o
   8   7  16        7.15       10.57     10.53 o
 -13   8  16        0.20       -7.81      8.55 o
 -12   8  16        1.43       -2.64      6.08 o
 -11   8  16       19.63       19.76      6.11 o
 -10   8  16        2.62        7.08      5.14 o
  -9   8  16       68.87       59.83      5.57 o
  -8   8  16        4.76        1.33      3.66 o
  -7   8  16        3.61       -3.31      3.31 o
  -6   8  16        1.19        1.05      3.42 o
  -5   8  16        5.40        1.73      2.92 o
  -4   8  16        4.47        5.91      3.62 o
  -3   8  16        6.29        2.82      3.85 o
  -2   8  16        0.77        1.36      3.80 o
  -1   8  16        5.95       10.09      4.26 o
   0   8  16        0.77        2.97      4.05 o
   1   8  16       72.11       93.09      8.28 o
   2   8  16       27.70       21.51      6.25 o
   3   8  16       14.92        8.07      4.78 o
   4   8  16        2.79        8.05      5.30 o
   5   8  16       42.12       44.94      6.70 o
   6   8  16       14.53       17.39      6.66 o
   7   8  16        1.95        3.65      6.49 o
 -12   9  16       20.40       21.42      6.92 o
 -11   9  16        6.00        5.17      5.84 o
 -10   9  16       21.98       22.91      5.93 o
  -9   9  16       63.50       71.12      6.93 o
  -8   9  16        2.99       -3.42      3.55 o
  -7   9  16       19.62       26.50      4.16 o
  -6   9  16        0.27       -3.32      3.32 o
  -5   9  16       10.82        7.70      3.64 o
  -4   9  16       32.33       36.21      4.83 o
  -3   9  16        0.56       -3.05      3.05 o
  -2   9  16       48.36       54.92      5.10 o
  -1   9  16       17.65       17.03      4.26 o
   0   9  16        0.05       -1.69      3.92 o
   1   9  16       12.10       13.76      4.39 o
   2   9  16        0.30        2.70      4.21 o
   3   9  16        5.15       -1.57      4.74 o
   4   9  16        1.38       -3.36      6.84 o
   5   9  16       15.71        4.87      5.55 o
   6   9  16        0.59        1.57      6.85 o
 -11  10  16        4.47        5.19      5.63 o
 -10  10  16        0.39       -0.84      5.16 o
  -9  10  16       27.81       27.23      5.55 o
  -8  10  16        6.39       14.03      4.59 o
  -7  10  16       37.13       30.89      4.30 o
  -6  10  16       16.34       23.60      4.14 o
  -5  10  16       31.48       33.72      4.19 o
  -4  10  16        3.56        3.04      3.67 o
  -3  10  16       17.67       20.32      4.25 o
  -2  10  16        8.57       -0.06      3.11 o
  -1  10  16        3.91       -0.58      3.81 o
   0  10  16       11.64       10.51      4.03 o
   1  10  16       11.94       10.14      4.23 o
   2  10  16        3.92        1.31      4.42 o
   3  10  16        0.02       -4.42      4.42 o
   4  10  16        0.06       -1.79      5.00 o
   5  10  16        4.76       -2.65      5.32 o
  -9  11  16       16.72       10.62      7.03 o
  -8  11  16       20.78       26.13      5.22 o
  -7  11  16        0.01       -3.61      3.61 o
  -6  11  16        0.99       -3.07      3.07 o
  -5  11  16        0.12       -3.13      3.13 o
  -4  11  16        4.83        2.38      4.02 o
  -3  11  16      109.36      132.73      9.33 o
  -2  11  16        2.68        6.01      7.03 o
  -1  11  16        0.93        1.44      3.18 o
   0  11  16        4.39        6.15      6.99 o
   1  11  16       12.56       10.04      9.27 o
   2  11  16        1.71       -0.08      7.24 o
   3  11  16        1.85        4.23      5.34 o
   4  11  16        0.11       -4.47      4.47 o
  -8  12  16        4.05       -2.89      8.83 o
  -7  12  16       21.03       14.10     11.79 o
  -6  12  16       24.92       19.33      9.21 o
  -5  12  16       19.16       30.60      7.22 o
  -4  12  16        4.15        7.72      6.28 o
  -3  12  16        0.20        0.76      7.97 o
  -2  12  16        1.86        0.04      6.13 o
  -1  12  16       18.22       17.13      6.97 o
   0  12  16        6.45        3.78     11.36 o
   1  12  16        6.63        2.89     10.85 o
   2  12  16        4.85       10.45     11.05 o
  -5  13  16       16.56       23.16      9.75 o
  -4  13  16        4.47        3.82      8.75 o
  -3  13  16        4.74        1.85      8.52 o
  -2  13  16        0.09       -6.03      8.63 o
  -1  13  16        3.83        5.43      8.77 o
 -15   0  17       10.83       19.68      9.33 o
 -13   0  17       34.32       48.63      9.52 o
 -11   0  17       15.74        9.90      5.52 o
  -9   0  17       57.44       49.67      4.96 o
  -7   0  17        2.01       -3.36      3.36 o
  -5   0  17       79.56       70.47      3.97 o
  -3   0  17      236.77      188.92      5.52 o
  -1   0  17      138.17      128.49      4.56 o
   1   0  17       12.47       12.11      4.08 o
   3   0  17       49.92       76.74      6.08 o
   5   0  17      143.45      122.24     11.41 o
   7   0  17        9.76       16.29      7.50 o
   9   0  17       71.07       79.76     12.33 o
 -15   1  17        7.32       13.00      6.65 o
 -14   1  17        0.01       -4.19      4.19 o
 -13   1  17       12.88        5.25      3.78 o
 -12   1  17       42.96       57.18      4.40 o
 -11   1  17       50.52       64.59      4.31 o
 -10   1  17        6.52        0.33      2.85 o
  -9   1  17      185.08      171.41      5.33 o
  -8   1  17      141.10      176.43      5.21 o
  -7   1  17       19.20       15.95      2.39 o
  -6   1  17       34.80       25.22      2.42 o
  -5   1  17      257.43      257.88      5.11 o
  -4   1  17      349.59      384.69      5.83 o
  -3   1  17       31.05       33.80      2.43 o
  -2   1  17        0.83       -1.21      2.01 o
  -1   1  17      230.83      264.86      5.06 o
   0   1  17      120.42      115.26      3.76 o
   1   1  17      100.31       87.84      3.69 o
   2   1  17       38.86       41.73      3.56 o
   3   1  17       86.66       78.26      5.51 o
   4   1  17      267.43      305.40      8.56 o
   5   1  17      130.17      124.10      6.36 o
   6   1  17       13.75       11.51      3.94 o
   7   1  17        4.41        8.39      4.43 o
   8   1  17        7.64        3.67      5.19 o
   9   1  17       17.68       16.76      6.13 o
 -15   2  17        0.11       -5.16      5.16 o
 -14   2  17        4.67       -4.63      4.63 o
 -13   2  17       11.17        9.15      3.86 o
 -12   2  17        5.74       11.88      3.44 o
 -11   2  17        9.35        7.39      2.73 o
 -10   2  17        0.02       -2.11      2.52 o
  -9   2  17       44.53       38.95      3.23 o
  -8   2  17      339.67      344.13      6.58 o
  -7   2  17       51.76       43.76      3.09 o
  -6   2  17      369.01      375.00      6.63 o
  -5   2  17       67.15       67.81      3.16 o
  -4   2  17       50.10       51.33      3.10 o
  -3   2  17      232.80      225.67      5.14 o
  -2   2  17      492.81      512.93      7.65 o
  -1   2  17        0.42       -2.11      2.11 o
   0   2  17       31.21       35.03      3.03 o
   1   2  17       75.06       69.49      3.61 o
   2   2  17        0.53        0.00      2.66 o
   3   2  17       17.25        8.09      3.09 o
   4   2  17        9.46        4.63      3.11 o
   5   2  17        1.60        3.14      3.09 o
   6   2  17       29.07       32.88      4.07 o
   7   2  17       27.67       33.83      4.82 o
   8   2  17        0.01        2.76      5.87 o
   9   2  17        0.35       -5.37      5.37 o
 -15   3  17        5.99        4.95     11.63 o
 -14   3  17        4.55       -1.46      4.67 o
 -13   3  17       43.93       54.34      4.56 o
 -12   3  17        0.01       -1.40      3.23 o
 -11   3  17        0.07       -2.48      2.48 o
 -10   3  17       62.54       62.93      3.45 o
  -9   3  17        3.82       -2.22      2.22 o
  -8   3  17      286.41      288.99      5.94 o
  -7   3  17       14.71        0.40      2.46 o
  -6   3  17      190.70      225.10      6.36 o
  -5   3  17       38.48       42.52      2.99 o
  -4   3  17      403.11      441.17      7.04 o
  -3   3  17       73.50       70.97      3.07 o
  -2   3  17       75.06       73.67      3.17 o
  -1   3  17       29.60       37.34      2.79 o
   0   3  17       38.98       28.44      2.83 o
   1   3  17       73.59       62.87      3.41 o
   2   3  17       96.71       87.90      3.85 o
   3   3  17       69.54       58.35      3.60 o
   4   3  17        0.09       -2.82      2.82 o
   5   3  17       71.78       85.15      4.46 o
   6   3  17       25.07       27.09      4.28 o
   7   3  17        2.55       -1.70      4.24 o
   8   3  17       10.80       -1.94      4.08 o
   9   3  17       15.51       13.59     10.88 o
 -14   4  17        3.12        0.76      4.00 o
 -13   4  17        7.28        6.42      3.64 o
 -12   4  17       21.61       24.94      3.74 o
 -11   4  17        2.70        0.38      2.88 o
 -10   4  17       20.60       25.60      3.08 o
  -9   4  17        4.04       -0.07      2.37 o
  -8   4  17        0.53       -1.29      2.16 o
  -7   4  17        6.61        3.69      2.36 o
  -6   4  17        2.40       -1.55      2.22 o
  -5   4  17      141.69      163.78      4.16 o
  -4   4  17      121.27      132.07      3.77 o
  -3   4  17      114.90      108.60      3.31 o
  -2   4  17      120.35      112.56      3.35 o
  -1   4  17       24.71       25.38      2.38 o
   0   4  17      104.89      108.33      3.64 o
   1   4  17        1.17       -2.34      2.34 o
   2   4  17        2.49       -0.93      2.50 o
   3   4  17       49.78       51.13      3.35 o
   4   4  17        1.92        3.71      3.00 o
   5   4  17        0.34       -3.15      3.15 o
   6   4  17       11.48       10.86      3.76 o
   7   4  17        0.10       -1.37      3.67 o
   8   4  17        0.85        1.46      3.98 o
 -14   5  17       65.79       74.22     17.20 o
 -13   5  17        0.10       -0.93      6.41 o
 -12   5  17        0.03        1.53      3.75 o
 -11   5  17       19.29       13.26      3.66 o
 -10   5  17       28.10       31.57      3.05 o
  -9   5  17        0.94       -1.08      2.22 o
  -8   5  17       14.78       10.94      2.20 o
  -7   5  17        5.66        0.69      2.11 o
  -6   5  17       63.59       57.93      3.56 o
  -5   5  17      304.43      281.95      5.86 o
  -4   5  17        0.01       -2.22      2.22 o
  -3   5  17      138.86      143.29      4.38 o
  -2   5  17      118.20       96.72      3.38 o
  -1   5  17       55.25       57.15      2.85 o
   0   5  17       17.90       12.78      2.58 o
   1   5  17        0.63        4.29      2.53 o
   2   5  17       88.46       94.70      4.58 o
   3   5  17        0.29       -1.27      2.64 o
   4   5  17        1.70        1.94      2.80 o
   5   5  17        0.01       -0.59      3.66 o
   6   5  17        5.84       -2.70      3.90 o
   7   5  17        0.67       -4.82      4.82 o
   8   5  17        1.15       -1.56      5.12 o
 -13   6  17       30.79       44.89      9.46 o
 -12   6  17       22.50       17.19     10.34 o
 -11   6  17        9.12        3.59      6.47 o
 -10   6  17        8.62        3.87      4.49 o
  -9   6  17       11.53       15.81      4.65 o
  -8   6  17        0.51       -0.13      3.39 o
  -7   6  17        0.96       -2.44      2.69 o
  -6   6  17       34.52       28.09      3.92 o
  -5   6  17        0.48       -2.59      3.21 o
  -4   6  17       30.05       23.46      3.90 o
  -3   6  17       80.38       73.83      4.77 o
  -2   6  17       14.24        7.85      3.78 o
  -1   6  17       46.41       41.91      4.40 o
   0   6  17       37.37       32.88      4.65 o
   1   6  17       89.51       88.11      6.37 o
   2   6  17        0.12       -0.10      4.03 o
   3   6  17        0.89       -4.84      4.93 o
   4   6  17        3.34        0.71      4.73 o
   5   6  17       30.48       30.33      6.88 o
   6   6  17        0.71       -1.61      5.98 o
   7   6  17        2.24        4.02      6.95 o
 -13   7  17        0.03        1.60     13.57 o
 -12   7  17        3.32        0.36      7.03 o
 -11   7  17        2.66        0.06      5.37 o
 -10   7  17       27.98       36.74     15.49 o
  -9   7  17        3.26        3.26      4.13 o
  -8   7  17        1.59       -0.98      4.13 o
  -7   7  17        3.05       -2.56      3.50 o
  -6   7  17        1.97       -3.00      3.00 o
  -5   7  17       31.34       28.27      6.52 o
  -4   7  17       78.45       77.55      5.47 o
  -3   7  17       31.98       38.63      4.54 o
  -2   7  17        2.82        2.01      4.10 o
  -1   7  17       26.87       19.54      4.65 o
   0   7  17        3.17        5.14      4.32 o
   1   7  17        9.23       -0.23      4.08 o
   2   7  17        3.02       -1.16      4.23 o
   3   7  17        0.04        0.74      5.00 o
   4   7  17       11.63        9.32      5.63 o
   5   7  17       32.20       39.64      6.82 o
   6   7  17        2.15        4.92      6.94 o
   7   7  17        4.63        4.71      7.12 o
 -12   8  17       13.04        4.08      7.06 o
 -11   8  17       62.46       87.20     10.22 o
 -10   8  17       10.03       15.17      5.70 o
  -9   8  17       10.60       14.10      5.55 o
  -8   8  17       14.18       11.45      4.33 o
  -7   8  17        9.01        7.43      3.80 o
  -6   8  17       15.51       19.51      4.07 o
  -5   8  17       51.87       55.17      4.53 o
  -4   8  17        0.79       -4.98      5.00 o
  -3   8  17        6.62        6.45      4.22 o
  -2   8  17       21.87       21.32      4.71 o
  -1   8  17       15.13       18.43      4.66 o
   0   8  17       31.10       27.49      5.38 o
   1   8  17       24.66       13.93      4.73 o
   2   8  17       15.66        7.95      4.69 o
   3   8  17       10.23        3.19      5.35 o
   4   8  17       35.51       35.17      7.54 o
   5   8  17       33.59       44.11     11.44 o
   6   8  17       10.52       20.49      7.23 o
 -11   9  17        3.13       -4.10      5.34 o
 -10   9  17       27.25       32.73      6.58 o
  -9   9  17        0.48        2.30      6.50 o
  -8   9  17       22.59       14.02      5.26 o
  -7   9  17        1.71        1.73      3.83 o
  -6   9  17       13.92        0.97      3.60 o
  -5   9  17       18.78       24.27      4.14 o
  -4   9  17        0.79        8.39      3.61 o
  -3   9  17       55.73       63.20      5.65 o
  -2   9  17        7.18       15.89      4.51 o
  -1   9  17        9.46       10.03      4.23 o
   0   9  17       14.81       11.40      4.39 o
   1   9  17        2.98        7.01      4.39 o
   2   9  17        4.16       -0.17      4.89 o
   3   9  17       30.38       37.99      7.36 o
   4   9  17        5.50       -4.44      5.34 o
   5   9  17        4.49        4.39      5.76 o
 -10  10  17       20.52       37.57      6.49 o
  -9  10  17       36.25       29.86      6.04 o
  -8  10  17       36.85       40.79      5.93 o
  -7  10  17        3.12       -0.99      4.42 o
  -6  10  17       17.94       16.85      3.99 o
  -5  10  17        4.32        4.04      3.90 o
  -4  10  17        7.77        9.78      4.11 o
  -3  10  17       50.10       53.73      5.60 o
  -2  10  17        5.26        1.98      3.35 o
  -1  10  17        0.52        4.15      4.01 o
   0  10  17       27.29       36.65      4.95 o
   1  10  17        2.00        2.59      4.55 o
   2  10  17       39.28       23.29      5.26 o
   3  10  17        3.84       -4.88      4.88 o
   4  10  17        1.51       -6.00     10.68 o
  -9  11  17        4.54        1.88      5.03 o
  -8  11  17        7.87        5.12      4.73 o
  -7  11  17        0.24       -3.34      3.95 o
  -6  11  17        0.24       -0.58      3.87 o
  -5  11  17       14.48       15.49      4.25 o
  -4  11  17      121.41      161.26      6.71 o
  -3  11  17        0.02        1.95      3.42 o
  -2  11  17        3.02       -0.50      4.98 o
  -1  11  17       25.95       29.61      4.57 o
   0  11  17        0.52        1.46      3.74 o
   1  11  17        4.16        4.75      4.11 o
   2  11  17        0.49       -3.68      4.36 o
   3  11  17        3.42       -5.51      5.51 o
  -7  12  17        0.14        6.90      9.24 o
  -6  12  17        0.99        0.85      8.93 o
  -5  12  17        2.27        2.02      8.92 o
  -4  12  17       10.62       14.92      9.24 o
  -3  12  17        0.41        4.87      8.63 o
  -2  12  17        4.80        2.69      8.87 o
  -1  12  17       33.61       56.09     18.39 o
   0  12  17       12.92       20.32     11.90 o
   1  12  17        6.37       -4.44     11.82 o
 -14   0  18       49.19       42.50     10.14 o
 -12   0  18      148.06      144.62      9.50 o
 -10   0  18       72.35       63.13      6.15 o
  -8   0  18        6.15       11.63      4.11 o
  -6   0  18       16.94        9.58      3.96 o
  -4   0  18       24.90       21.54      3.99 o
  -2   0  18      110.30      123.37      5.82 o
   0   0  18        1.84        5.49      3.97 o
   2   0  18        0.12       -3.86      3.86 o
   4   0  18      315.06      386.50     22.23 o
   6   0  18       17.56       19.87      7.66 o
   8   0  18        0.21       -5.60      7.83 o
 -14   1  18        8.86       15.16      5.28 o
 -13   1  18        6.28       -3.97      3.97 o
 -12   1  18        0.12       -3.35      3.35 o
 -11   1  18       40.04       45.48      3.89 o
 -10   1  18       14.22        6.47      2.91 o
  -9   1  18       96.70       91.57      4.70 o
  -8   1  18      104.65      113.96      4.83 o
  -7   1  18        3.72       -1.68      2.53 o
  -6   1  18        0.01       -2.05      2.55 o
  -5   1  18       42.75       27.30      2.71 o
  -4   1  18      135.85      128.45      3.73 o
  -3   1  18       13.00       10.60      2.34 o
  -2   1  18        1.13        0.78      2.34 o
  -1   1  18        2.10        4.63      2.50 o
   0   1  18        1.89       -2.81      2.81 o
   1   1  18       27.90       18.88      3.47 o
   2   1  18      154.58      162.42      6.24 o
   3   1  18      102.00       78.55      5.06 o
   4   1  18      107.60      125.39      6.49 o
   5   1  18        0.20        2.67      4.12 o
   6   1  18       41.12       58.04      5.46 o
   7   1  18       39.09       51.34      6.56 o
   8   1  18        7.85        0.06      5.37 o
 -14   2  18        3.77       -0.24      5.71 o
 -13   2  18        3.99       -0.39      3.81 o
 -12   2  18       67.75       77.62      5.20 o
 -11   2  18        7.99        8.33      3.15 o
 -10   2  18       28.05       29.23      2.98 o
  -9   2  18       27.09       18.78      2.94 o
  -8   2  18      279.50      318.49      6.82 o
  -7   2  18        4.50       -1.92      2.59 o
  -6   2  18      541.86      576.41      8.59 o
  -5   2  18       30.21       23.22      2.72 o
  -4   2  18       51.41       56.53      3.19 o
  -3   2  18       11.86       14.10      2.61 o
  -2   2  18       38.12       38.10      2.93 o
  -1   2  18       34.86       49.52      3.19 o
   0   2  18       16.22       13.31      2.93 o
   1   2  18       86.28       88.31      4.10 o
   2   2  18       68.97       75.37      5.55 o
   3   2  18        6.98       15.64      3.33 o
   4   2  18        0.15        1.93      3.12 o
   5   2  18       15.91       15.50      3.82 o
   6   2  18       16.80       21.87      4.63 o
   7   2  18        0.92       -2.38      4.09 o
   8   2  18        9.26       11.81      6.84 o
 -14   3  18        0.39       -0.14      4.30 o
 -13   3  18        0.67        0.49      3.67 o
 -12   3  18        2.14        0.84      3.50 o
 -11   3  18       20.26       16.49      3.10 o
 -10   3  18        2.51        3.47      2.67 o
  -9   3  18        1.89        1.96      2.47 o
  -8   3  18        2.94        5.04      2.55 o
  -7   3  18       62.81       54.20      3.23 o
  -6   3  18        0.29       -2.37      2.37 o
  -5   3  18      131.51      127.74      4.01 o
  -4   3  18       11.89       12.33      2.55 o
  -3   3  18      261.84      304.29      5.71 o
  -2   3  18       76.50       67.09      3.27 o
  -1   3  18        3.41        1.84      2.44 o
   0   3  18      168.69      201.49      5.32 o
   1   3  18        1.87        0.65      2.74 o
   2   3  18      197.14      205.68      5.73 o
   3   3  18       29.04       27.07      3.51 o
   4   3  18       12.52        7.93      4.04 o
   5   3  18       16.91       15.59      4.02 o
   6   3  18        0.00       -1.51      3.80 o
   7   3  18       11.11        6.05      4.23 o
   8   3  18       10.03        6.09      4.83 o
 -14   4  18       16.99       24.19      4.54 o
 -13   4  18       15.04       18.51      3.91 o
 -12   4  18        0.65        0.50      3.35 o
 -11   4  18       60.15       66.24      4.33 o
 -10   4  18        9.46       14.28      3.10 o
  -9   4  18        0.40       -2.34      2.34 o
  -8   4  18       13.98       14.27      2.56 o
  -7   4  18        0.94        1.49      2.40 o
  -6   4  18       78.44       88.39      3.51 o
  -5   4  18      195.00      207.33      5.46 o
  -4   4  18       35.79       29.48      2.74 o
  -3   4  18       40.54       37.40      2.82 o
  -2   4  18       58.90       64.98      3.16 o
  -1   4  18       68.87       65.36      3.12 o
   0   4  18       95.60       91.77      3.71 o
   1   4  18        0.21        0.27      2.60 o
   2   4  18       23.88       22.93      3.02 o
   3   4  18       12.92       11.97      3.29 o
   4   4  18       45.48       45.94      4.01 o
   5   4  18        9.60        3.25      3.60 o
   6   4  18        0.01       -3.52      3.52 o
   7   4  18       10.21       21.23      4.32 o
   8   4  18        4.00        3.71      8.59 o
 -13   5  18       54.40       69.31     10.89 o
 -12   5  18       78.17       95.61     13.29 o
 -11   5  18        0.44        2.81      3.85 o
 -10   5  18       49.20       55.73      4.37 o
  -9   5  18       69.45       63.78      3.80 o
  -8   5  18       11.95       16.98      2.53 o
  -7   5  18       40.46       41.29      2.98 o
  -6   5  18       14.32        6.64      2.50 o
  -5   5  18      107.94      112.69      4.05 o
  -4   5  18       12.38        8.70      2.47 o
  -3   5  18       20.38       24.78      2.74 o
  -2   5  18        7.60        9.52      2.50 o
  -1   5  18       54.81       52.46      3.93 o
   0   5  18       21.62       21.26      2.92 o
   1   5  18        1.87        3.85      2.68 o
   2   5  18        5.03       -0.16      2.73 o
   3   5  18        0.05       -2.72      2.72 o
   4   5  18        0.30       -3.54      3.54 o
   5   5  18        4.48        1.52      4.03 o
   6   5  18        0.01       -4.45      4.93 o
   7   5  18        1.84        8.27      7.66 o
 -13   6  18        0.55        2.81      7.02 o
 -12   6  18       13.25       23.39      8.25 o
 -11   6  18       19.75        1.84      9.39 o
 -10   6  18        2.52        4.80      5.43 o
  -9   6  18       18.20       21.09      4.97 o
  -8   6  18        8.20       10.83      4.24 o
  -7   6  18        1.85       -1.41      2.87 o
  -6   6  18       11.17       15.70      3.85 o
  -5   6  18       12.71       16.75      3.77 o
  -4   6  18        0.56       -2.38      3.37 o
  -3   6  18       77.77       75.66      4.96 o
  -2   6  18       13.72        2.51      3.80 o
  -1   6  18       77.39       59.32      5.34 o
   0   6  18        1.24       -2.86      3.93 o
   1   6  18        8.67        9.09      4.33 o
   2   6  18       39.65       41.59      5.84 o
   3   6  18       13.98       14.51      5.79 o
   4   6  18        2.37       -3.39      5.41 o
   5   6  18        1.24        2.22      6.27 o
   6   6  18        2.32       -6.50      6.50 o
   7   6  18        1.53        9.62     10.75 o
 -12   7  18        7.36       -0.63      6.93 o
 -11   7  18        0.02        3.03      6.72 o
 -10   7  18        5.24        1.43      5.45 o
  -9   7  18        2.10       -2.36      4.91 o
  -8   7  18       29.45       31.34      4.93 o
  -7   7  18        5.73        6.62      3.88 o
  -6   7  18        1.48        2.74      3.30 o
  -5   7  18        9.10       16.71      4.35 o
  -4   7  18        1.55        1.80      3.88 o
  -3   7  18       10.14        9.13      4.48 o
  -2   7  18       53.39       60.66      5.84 o
  -1   7  18       33.27       33.91      5.27 o
   0   7  18        1.28        4.35      4.32 o
   1   7  18        6.23       11.21      4.79 o
   2   7  18        1.45       -4.82      6.42 o
   3   7  18       11.03        8.51      5.62 o
   4   7  18        2.28        2.20      5.44 o
   5   7  18        8.28       12.92      8.20 o
   6   7  18        1.47       -6.37      6.37 o
 -12   8  18        3.76       15.58      9.84 o
 -11   8  18       70.21       95.83     11.11 o
 -10   8  18       28.08       30.97      6.90 o
  -9   8  18        0.09       -2.17      5.53 o
  -8   8  18        0.00       -1.31      4.93 o
  -7   8  18        0.92       -3.56      3.56 o
  -6   8  18       27.82       26.85      4.43 o
  -5   8  18       38.71       31.26      4.20 o
  -4   8  18        1.79       -3.72      3.72 o
  -3   8  18       20.19       17.86      4.75 o
  -2   8  18        1.10        0.10      4.24 o
  -1   8  18      110.45      107.96      6.95 o
   0   8  18       15.41       11.99      4.63 o
   1   8  18       18.39       14.88      5.55 o
   2   8  18       25.51       18.06      5.90 o
   3   8  18       18.69       24.16      6.08 o
   4   8  18        1.14       -3.02      5.65 o
   5   8  18       21.71       27.02      8.61 o
 -11   9  18        0.21       -1.59      5.89 o
 -10   9  18       12.45       21.12      6.40 o
  -9   9  18       10.56       11.66      6.85 o
  -8   9  18        0.17       -4.74      4.74 o
  -7   9  18       48.96       69.06      6.26 o
  -6   9  18        3.60        9.84      4.70 o
  -5   9  18       22.17       18.86      4.19 o
  -4   9  18        0.17        0.69      3.57 o
  -3   9  18       17.04       18.23      4.61 o
  -2   9  18        3.33        3.67      4.17 o
  -1   9  18        0.19       -0.17      4.09 o
   0   9  18        1.72        5.85      4.99 o
   1   9  18        0.32       -3.06      4.68 o
   2   9  18        0.22        0.01      4.96 o
   3   9  18        0.04       -5.15      5.33 o
   4   9  18        0.32        1.42      5.65 o
  -9  10  18       16.50       17.01      5.99 o
  -8  10  18        1.59        1.98      6.20 o
  -7  10  18        2.35        1.13      4.64 o
  -6  10  18       34.91       38.12      5.37 o
  -5  10  18        0.70        5.01      4.49 o
  -4  10  18        5.26        0.74      4.23 o
  -3  10  18        0.94        2.68      3.75 o
  -2  10  18        0.42       -4.20      4.20 o
  -1  10  18       12.94        5.98      4.81 o
   0  10  18        0.22       -4.21      4.21 o
   1  10  18       11.15        5.47      4.93 o
   2  10  18        0.01       -1.82      4.82 o
   3  10  18        5.17       -0.94      5.20 o
  -8  11  18       21.99       24.26      5.86 o
  -7  11  18        6.69        2.27      5.69 o
  -6  11  18       12.77       15.97      4.64 o
  -5  11  18        0.52        2.98      4.15 o
  -4  11  18        1.64        6.33      3.98 o
  -3  11  18       18.54       28.19      4.68 o
  -2  11  18        2.50        4.03      6.55 o
  -1  11  18        7.08        3.98      4.17 o
   0  11  18        0.13        0.90      4.48 o
   1  11  18       19.31       12.79      5.02 o
  -5  12  18        0.26       -6.96      8.88 o
  -4  12  18        0.02       -4.66      9.24 o
  -3  12  18        6.16        8.49      9.23 o
  -2  12  18        2.52        4.10      9.13 o
 -13   0  19       18.16       14.35     13.77 o
 -11   0  19       15.08       13.77      5.02 o
  -9   0  19        4.95       -3.08      4.83 o
  -7   0  19      247.03      258.98      8.87 o
  -5   0  19      275.77      284.29      9.15 o
  -3   0  19      159.90      160.30      7.78 o
  -1   0  19       48.17       27.25      4.78 o
   1   0  19      102.36      130.64      7.10 o
   3   0  19      156.69      180.72     11.72 o
   5   0  19      164.54      154.80     18.01 o
   7   0  19       12.23        2.75      8.38 o
 -14   1  19        1.04        0.24      5.64 o
 -13   1  19       19.63       17.40      4.81 o
 -12   1  19        2.96        5.07      3.89 o
 -11   1  19        3.34       -0.51      3.00 o
 -10   1  19        1.55        1.91      2.84 o
  -9   1  19       56.94       52.03      4.15 o
  -8   1  19      195.79      210.44      6.38 o
  -7   1  19        1.98       -2.90      2.90 o
  -6   1  19       82.91       73.32      4.25 o
  -5   1  19       56.47       62.51      3.66 o
  -4   1  19       63.41       63.17      3.63 o
  -3   1  19       94.30       80.07      3.85 o
  -2   1  19        7.25       -2.76      2.76 o
  -1   1  19      513.47      504.82      9.93 o
   0   1  19       63.50       61.62      4.80 o
   1   1  19       47.90       53.55      4.53 o
   2   1  19       38.19       45.07      4.44 o
   3   1  19       10.09        8.48      3.85 o
   4   1  19        0.05        0.38      3.78 o
   5   1  19       33.37       51.53      5.22 o
   6   1  19       17.70       25.62      5.80 o
   7   1  19        7.57        5.71      5.55 o
 -14   2  19       42.41       42.54      6.86 o
 -13   2  19       14.33       13.95      5.24 o
 -12   2  19       18.71       12.63      4.04 o
 -11   2  19        3.11       -1.02      3.02 o
 -10   2  19       15.11       14.74      2.97 o
  -9   2  19       18.15       20.93      2.98 o
  -8   2  19       96.89       93.48      4.11 o
  -7   2  19       31.10       31.11      3.24 o
  -6   2  19       17.84       15.13      2.98 o
  -5   2  19        0.35       -2.45      2.45 o
  -4   2  19      295.10      303.44      6.78 o
  -3   2  19        0.66       -2.45      2.45 o
  -2   2  19      473.63      505.37      8.04 o
  -1   2  19       48.58       47.34      3.62 o
   0   2  19       85.02       80.58      4.21 o
   1   2  19      109.41      129.99      4.96 o
   2   2  19      109.72      127.83      4.99 o
   3   2  19      125.19      159.04      5.91 o
   4   2  19      124.77      140.72      6.23 o
   5   2  19        1.47        2.16      4.09 o
   6   2  19       14.71       18.41      4.69 o
   7   2  19        0.14       -0.39      5.97 o
 -14   3  19       19.96       26.85      5.06 o
 -13   3  19       23.69       23.02      4.83 o
 -12   3  19        0.27        1.58      3.65 o
 -11   3  19        1.44        1.47      3.43 o
 -10   3  19        8.07        5.26      2.73 o
  -9   3  19       30.04       32.18      3.13 o
  -8   3  19        2.07        0.18      2.62 o
  -7   3  19        0.88        1.15      2.52 o
  -6   3  19       58.96       58.36      3.30 o
  -5   3  19       67.95       71.50      3.48 o
  -4   3  19        0.56       -1.86      2.50 o
  -3   3  19        0.00       -0.49      2.39 o
  -2   3  19       23.09       42.50      3.13 o
  -1   3  19        4.81       -2.73      2.73 o
   0   3  19      138.12      155.24      4.86 o
   1   3  19       26.82       23.22      3.39 o
   2   3  19        7.41        6.15      3.42 o
   3   3  19       42.38       37.61      3.82 o
   4   3  19       10.53        7.69      3.90 o
   5   3  19        0.58        3.58      3.97 o
   6   3  19        0.89       -3.81      3.81 o
   7   3  19        2.60       -3.78      4.44 o
 -13   4  19        6.96        7.88      4.18 o
 -12   4  19        0.25       -0.88      3.35 o
 -11   4  19        3.80        0.94      3.41 o
 -10   4  19        0.76        2.05      3.25 o
  -9   4  19        0.17       -2.64      2.66 o
  -8   4  19       30.77       35.76      3.19 o
  -7   4  19       17.30       11.54      2.67 o
  -6   4  19       99.22      130.74      4.40 o
  -5   4  19      167.41      193.77      4.88 o
  -4   4  19        2.74       -1.16      2.45 o
  -3   4  19        0.11       -2.28      2.28 o
  -2   4  19      111.32      116.00      3.95 o
  -1   4  19        4.34        1.76      2.51 o
   0   4  19       24.16       21.16      3.00 o
   1   4  19       28.08       25.66      3.38 o
   2   4  19       28.32       43.22      3.86 o
   3   4  19       27.76       29.02      3.86 o
   4   4  19       26.48       28.27      4.03 o
   5   4  19        5.07        1.30      3.68 o
   6   4  19        9.94        7.87      4.21 o
   7   4  19        5.18        1.90      4.45 o
 -13   5  19        0.03       -7.69      7.69 o
 -12   5  19       23.10       27.22      7.01 o
 -11   5  19        5.57        3.72      3.93 o
 -10   5  19       21.87       33.97      4.22 o
  -9   5  19        0.11       -3.04      3.04 o
  -8   5  19        1.44       -2.11      2.39 o
  -7   5  19       31.12       34.28      3.00 o
  -6   5  19        0.11       -0.10      2.44 o
  -5   5  19        7.15        4.24      2.44 o
  -4   5  19        0.17       -2.34      2.34 o
  -3   5  19        0.71       -2.38      2.38 o
  -2   5  19      100.66      107.17      4.12 o
  -1   5  19        0.80       -2.65      2.65 o
   0   5  19       20.31       12.85      3.00 o
   1   5  19      162.85      193.67      7.82 o
   2   5  19        1.92        3.17      2.76 o
   3   5  19       23.09       32.61      4.32 o
   4   5  19        1.69        4.61      4.05 o
   5   5  19        3.30       -5.58      5.58 o
   6   5  19       11.10        3.95      5.70 o
 -12   6  19        0.26       12.22      8.05 o
 -11   6  19       50.05       63.71     11.91 o
 -10   6  19        3.65        1.76      6.58 o
  -9   6  19        0.11       -5.05      5.05 o
  -8   6  19        9.80       13.11      4.28 o
  -7   6  19        5.01        4.90      3.88 o
  -6   6  19       14.95       11.13      4.51 o
  -5   6  19       35.60       30.38      4.23 o
  -4   6  19        9.49       -0.01      3.49 o
  -3   6  19       57.43       77.79      5.11 o
  -2   6  19       19.39       25.09      4.41 o
  -1   6  19        0.16       -2.38      4.36 o
   0   6  19       24.36       22.12      5.37 o
   1   6  19        2.08       -2.83      5.79 o
   2   6  19        2.80        9.52      6.80 o
   3   6  19       18.98       23.72      7.41 o
   4   6  19        1.00        7.54      6.45 o
   5   6  19       20.93       27.66      8.24 o
   6   6  19        0.45        5.74      7.29 o
 -12   7  19       37.95       44.36      9.08 o
 -11   7  19        3.78        5.58      7.18 o
 -10   7  19       29.04       39.89      8.31 o
  -9   7  19        0.87       -5.05      5.05 o
  -8   7  19        4.88        4.67      7.29 o
  -7   7  19       51.41       60.22      5.62 o
  -6   7  19        0.62       -1.75      3.37 o
  -5   7  19        0.72       -3.18      3.87 o
  -4   7  19        5.06       -3.80      3.80 o
  -3   7  19        3.83       -1.97      4.63 o
  -2   7  19       13.93        2.96      4.42 o
  -1   7  19       18.58        9.31      4.82 o
   0   7  19        0.43       -4.27      4.27 o
   1   7  19        0.67       -1.44      6.29 o
   2   7  19       23.01       19.75      7.61 o
   3   7  19        8.27        7.13      6.07 o
   4   7  19        0.03       -3.49     15.34 o
   5   7  19        2.66        2.05      6.79 o
 -11   8  19       11.49       13.97     15.30 o
 -10   8  19        0.01       -3.75      6.09 o
  -9   8  19        4.58       -1.35      5.92 o
  -8   8  19        3.38        1.39      5.13 o
  -7   8  19        6.94        3.61      6.78 o
  -6   8  19        9.89       16.79      4.37 o
  -5   8  19       11.30        7.66      4.34 o
  -4   8  19        1.88       -1.58      4.09 o
  -3   8  19        2.42       -2.96      4.25 o
  -2   8  19       13.62       12.13      5.32 o
  -1   8  19        0.02        3.75      5.02 o
   0   8  19        3.79       15.84      5.55 o
   1   8  19        3.01       -3.40      5.00 o
   2   8  19       18.98        9.07      5.93 o
   3   8  19        5.73       11.49      6.27 o
   4   8  19        0.79       -1.73      6.23 o
 -10   9  19        4.41        7.35      6.12 o
  -9   9  19        1.74        3.28      5.79 o
  -8   9  19        2.98        2.80      5.48 o
  -7   9  19        0.85       -3.39      4.74 o
  -6   9  19       49.60       57.60      7.30 o
  -5   9  19        0.17        7.46      4.91 o
  -4   9  19        4.65        0.99      4.02 o
  -3   9  19        1.75       -3.03      4.64 o
  -2   9  19        0.15       -5.05      5.05 o
  -1   9  19        0.04        5.19      5.28 o
   0   9  19        6.83       10.39      5.30 o
   1   9  19       25.58       19.40      5.80 o
   2   9  19       14.95       12.63      6.52 o
   3   9  19       15.41       10.30      6.91 o
  -8  10  19       22.75       29.60      6.37 o
  -7  10  19       13.46       16.10      5.27 o
  -6  10  19       19.96       25.45      5.46 o
  -5  10  19       22.21       19.27      5.20 o
  -4  10  19        4.70       10.40      4.61 o
  -3  10  19       16.17       12.00      4.22 o
  -2  10  19        9.90       15.57      5.18 o
  -1  10  19       11.54       18.97      5.37 o
   0  10  19        3.65        3.40      4.93 o
   1  10  19        0.00        0.40      6.12 o
   2  10  19        0.05        2.26      5.21 o
  -6  11  19        0.03       -4.58      4.58 o
  -5  11  19        3.93        1.85      4.54 o
  -4  11  19       72.35      118.36      7.67 o
  -3  11  19        0.01        5.05      4.42 o
  -2  11  19        0.07        0.20      6.79 o
  -1  11  19       18.21       17.95      4.29 o
 -12   0  20       11.30       13.32     18.21 o
 -10   0  20        3.73       -0.31      4.63 o
  -8   0  20      192.40      199.64     10.21 o
  -6   0  20      224.06      243.52      8.92 o
  -4   0  20       74.23       61.43      5.39 o
  -2   0  20      425.57      468.07     12.02 o
   0   0  20      392.69      419.43     14.36 o
   2   0  20       26.37       19.26      7.17 o
   4   0  20       27.95       25.48      7.78 o
   6   0  20       22.04       26.45      9.87 o
 -13   1  20        1.42        3.18      4.88 o
 -12   1  20        4.52        5.42      4.50 o
 -11   1  20       11.67        8.30      3.46 o
 -10   1  20       20.58       12.85      3.60 o
  -9   1  20        5.53       -3.14      3.14 o
  -8   1  20       16.40       16.66      3.54 o
  -7   1  20       35.78       37.15      3.90 o
  -6   1  20       88.75       87.27      4.58 o
  -5   1  20       13.64        4.49      3.19 o
  -4   1  20        4.87        2.68      3.14 o
  -3   1  20       11.73        8.78      3.33 o
  -2   1  20        2.88        3.88      3.15 o
  -1   1  20       21.11       28.36      4.07 o
   0   1  20        0.04       -3.35      3.35 o
   1   1  20       41.55       48.10      4.65 o
   2   1  20       15.02        8.93      3.85 o
   3   1  20        6.77        7.40      3.89 o
   4   1  20       12.31       15.60      4.49 o
   5   1  20        4.44       -4.47      4.93 o
   6   1  20        5.11        5.06      5.54 o
 -13   2  20        4.44        6.21      5.33 o
 -12   2  20       19.64       18.46      4.17 o
 -11   2  20        0.06       -1.89      3.34 o
 -10   2  20        9.34        7.68      3.19 o
  -9   2  20        0.73       -1.09      2.84 o
  -8   2  20       16.98       13.22      3.02 o
  -7   2  20       32.07       34.44      3.35 o
  -6   2  20       68.23       70.37      3.84 o
  -5   2  20       49.40       52.63      3.46 o
  -4   2  20      168.32      177.83      5.24 o
  -3   2  20       85.79       74.74      3.90 o
  -2   2  20        0.25       -1.92      2.72 o
  -1   2  20        6.46        9.41      3.14 o
   0   2  20        3.31       -1.77      2.98 o
   1   2  20        0.05       -3.00      3.01 o
   2   2  20        2.90        3.47      3.66 o
   3   2  20       16.73       24.54      4.33 o
   4   2  20       25.76       25.47      4.78 o
   5   2  20        0.61       -3.98      3.98 o
   6   2  20        4.25       -0.21      5.70 o
 -13   3  20        0.25        1.90      4.37 o
 -12   3  20       26.73       26.05      4.38 o
 -11   3  20       26.83       26.38      4.17 o
 -10   3  20        2.55        1.90      3.23 o
  -9   3  20       20.12       14.90      2.94 o
  -8   3  20       20.63       21.13      3.09 o
  -7   3  20       15.01        6.99      2.82 o
  -6   3  20       34.51       19.47      2.99 o
  -5   3  20        0.00       -2.60      2.60 o
  -4   3  20        0.42       -2.57      2.57 o
  -3   3  20       79.99       73.64      3.59 o
  -2   3  20       68.90       75.16      3.97 o
  -1   3  20       46.60       47.25      3.75 o
   0   3  20       26.06       28.28      3.51 o
   1   3  20       18.35       20.10      3.40 o
   2   3  20       71.91       82.61      4.87 o
   3   3  20       12.71       12.00      4.08 o
   4   3  20       10.96       22.02      4.38 o
   5   3  20        3.49       -1.37      4.44 o
   6   3  20        1.44        0.59      4.45 o
 -13   4  20       32.79       38.01      4.78 o
 -12   4  20        0.82        5.20      3.91 o
 -11   4  20       28.30       19.61      3.84 o
 -10   4  20        0.00        2.68      3.38 o
  -9   4  20        6.44        1.06      2.97 o
  -8   4  20        0.99       -2.85      2.87 o
  -7   4  20       72.45       86.01      4.16 o
  -6   4  20       26.29       22.82      3.13 o
  -5   4  20       16.00       21.25      3.02 o
  -4   4  20       19.34        9.69      2.88 o
  -3   4  20        3.66        1.25      2.72 o
  -2   4  20        9.95        9.95      3.00 o
  -1   4  20        0.35       -2.76      2.76 o
   0   4  20      106.23      126.97      5.20 o
   1   4  20       33.00       42.81      3.92 o
   2   4  20       61.43       72.13      4.73 o
   3   4  20        2.19        2.42      3.58 o
   4   4  20       47.53       50.76      4.52 o
   5   4  20        3.37        1.10      3.88 o
   6   4  20        0.41       -4.02      4.02 o
 -12   5  20       55.58       51.33     10.29 o
 -11   5  20        0.85        7.41      5.10 o
 -10   5  20       89.84      125.02      8.02 o
  -9   5  20        4.05        6.70      3.55 o
  -8   5  20       37.96       41.00      6.44 o
  -7   5  20       55.38       56.97      3.43 o
  -6   5  20       75.27       78.36      3.64 o
  -5   5  20        8.56        5.67      2.69 o
  -4   5  20       10.78        1.27      2.66 o
  -3   5  20        3.24        1.41      2.56 o
  -2   5  20        0.73       -1.06      2.66 o
  -1   5  20       51.22       51.53      4.38 o
   0   5  20        4.12        3.11      2.99 o
   1   5  20        1.76        0.42      3.08 o
   2   5  20        5.85        5.51      4.06 o
   3   5  20        0.35       -2.47      5.72 o
   4   5  20        0.00        1.53      6.79 o
   5   5  20        0.72       -1.08      5.28 o
 -12   6  20        7.69       -0.47     11.54 o
 -11   6  20        7.78        8.42     11.70 o
 -10   6  20        6.53       10.65     13.29 o
  -9   6  20        5.82       -6.38      9.95 o
  -8   6  20        3.07        2.52      4.41 o
  -7   6  20       12.97        5.26      4.53 o
  -6   6  20        0.27       -3.33      4.12 o
  -5   6  20        0.02        0.24      4.34 o
  -4   6  20       20.38       26.49      4.98 o
  -3   6  20        2.47        4.63      4.79 o
  -2   6  20       16.52       14.44      5.23 o
  -1   6  20        6.61       -0.83      5.99 o
   0   6  20       14.69       17.12      5.98 o
   1   6  20        0.00       -0.89      5.54 o
   2   6  20       12.11       16.55      6.94 o
   3   6  20        2.05        3.88      7.19 o
   4   6  20       12.89        6.12      7.36 o
   5   6  20        9.56        7.06      7.36 o
 -11   7  20        0.31       13.14      7.61 o
 -10   7  20        0.38       -5.84      6.52 o
  -9   7  20        0.10       -3.22      7.73 o
  -8   7  20        1.05        6.94      7.19 o
  -7   7  20       13.26       25.97      5.16 o
  -6   7  20       13.96       22.55      6.09 o
  -5   7  20        0.26       -5.16      5.18 o
  -4   7  20        0.50        6.07      5.26 o
  -3   7  20       21.91       24.86      5.99 o
  -2   7  20        5.05       -1.29      5.15 o
  -1   7  20       48.03       34.52      6.50 o
   0   7  20        5.24        1.37      6.39 o
   1   7  20        2.67       -0.91      5.31 o
   2   7  20        3.97       17.51      7.07 o
   3   7  20        6.82        2.19      6.90 o
   4   7  20       11.17        7.67      7.05 o
 -10   8  20        1.14       12.53      7.21 o
  -9   8  20        3.13       -2.49      6.01 o
  -8   8  20        0.36        1.22      5.95 o
  -7   8  20       26.46       13.66      6.15 o
  -6   8  20       14.65       27.20      4.84 o
  -5   8  20        2.77        0.83      5.28 o
  -4   8  20        0.77       -4.84      4.84 o
  -3   8  20        0.02       -0.31      5.04 o
  -2   8  20        6.38        7.37      5.39 o
  -1   8  20       22.11       24.03      5.89 o
   0   8  20        2.30        3.33      5.60 o
   1   8  20        2.00        1.25      5.84 o
   2   8  20        0.52       -1.24      6.10 o
   3   8  20       14.78       15.78     12.71 o
  -9   9  20        1.82       -5.47      5.47 o
  -8   9  20        8.26        6.28      5.77 o
  -7   9  20        1.47       -5.20      5.20 o
  -6   9  20       10.44       15.58      5.51 o
  -5   9  20       19.61       16.67      5.11 o
  -4   9  20       14.40       13.58      5.60 o
  -3   9  20        1.17        3.18      5.33 o
  -2   9  20        2.81       -0.70      5.22 o
  -1   9  20       70.61      108.94      8.68 o
   0   9  20        0.75        5.51      5.74 o
   1   9  20        4.37       11.13      5.88 o
   2   9  20       10.04        7.84      6.01 o
  -7  10  20        5.24       -4.78      5.28 o
  -6  10  20       12.81       12.54      5.45 o
  -5  10  20        9.12        8.06      5.34 o
  -4  10  20        0.83        2.17      5.22 o
  -3  10  20       10.80       15.38      4.71 o
  -2  10  20       19.54       19.19      5.89 o
  -1  10  20        0.03        1.57      5.12 o
   0  10  20        9.33       12.91      5.48 o
 -13   0  21        8.20       17.88      9.29 o
 -11   0  21       15.32       23.68      6.88 o
  -9   0  21       22.57       19.78      6.29 o
  -7   0  21       81.29       91.47      8.17 o
  -5   0  21      112.01      122.61      8.62 o
  -3   0  21       52.44       50.17      6.08 o
  -1   0  21      109.05      122.21      9.99 o
   1   0  21       96.76       90.13      9.54 o
   3   0  21        2.53       -7.13      7.13 o
   5   0  21       28.39       34.89     10.01 o
 -13   1  21        2.57       10.63      6.21 o
 -12   1  21       13.92        8.42      6.88 o
 -11   1  21       29.93       28.70      4.36 o
 -10   1  21       12.80       13.47      3.76 o
  -9   1  21        2.30        0.35      3.32 o
  -8   1  21        8.57        6.35      3.47 o
  -7   1  21       10.21       14.71      3.81 o
  -6   1  21        0.01       -1.18      3.28 o
  -5   1  21        2.58       -2.50      3.19 o
  -4   1  21      118.40      138.04      5.36 o
  -3   1  21        0.23       -3.07      3.07 o
  -2   1  21        0.00       -1.80      3.12 o
  -1   1  21        1.13        2.85      3.83 o
   0   1  21       17.61        6.43      4.71 o
   1   1  21       10.04        1.97      4.31 o
   2   1  21        3.55        3.33      3.92 o
   3   1  21       22.46       27.50      4.84 o
   4   1  21        0.34        5.23      5.05 o
   5   1  21       33.54       55.44      7.03 o
   6   1  21       21.72       21.36     13.72 o
 -13   2  21        0.17        0.05      5.46 o
 -12   2  21        0.45       -4.97      4.97 o
 -11   2  21        0.75       -2.82      3.37 o
 -10   2  21       44.12       54.62      4.79 o
  -9   2  21        3.10        0.92      3.34 o
  -8   2  21       19.99       22.02      3.69 o
  -7   2  21        1.00       -0.08      2.88 o
  -6   2  21        6.35        2.41      2.89 o
  -5   2  21        0.15       -2.64      2.64 o
  -4   2  21       45.86       44.86      3.40 o
  -3   2  21        4.98        2.26      2.94 o
  -2   2  21        2.94       -1.18      2.90 o
  -1   2  21       13.57       12.84      3.27 o
   0   2  21       41.67       40.80      4.14 o
   1   2  21       14.64        9.27      3.62 o
   2   2  21       74.64       89.16      5.83 o
   3   2  21       50.70       61.00      5.75 o
   4   2  21      181.65      225.65      9.16 o
   5   2  21       18.68       13.89      6.03 o
 -13   3  21        0.02      -10.01     10.01 o
 -12   3  21        0.53        3.82      4.40 o
 -11   3  21       28.80       20.41      4.17 o
 -10   3  21       39.99       38.75      4.15 o
  -9   3  21        4.22       -1.85      3.39 o
  -8   3  21        7.32        3.40      2.93 o
  -7   3  21        0.56       -2.71      2.71 o
  -6   3  21       10.00        4.44      2.81 o
  -5   3  21       16.59       10.11      3.20 o
  -4   3  21       28.21       17.77      3.13 o
  -3   3  21       13.31        5.07      2.81 o
  -2   3  21       14.67        8.06      3.04 o
  -1   3  21       15.32       15.42      3.32 o
   0   3  21        0.24        0.08      3.16 o
   1   3  21        1.91       -3.60      3.60 o
   2   3  21       10.18        2.13      5.20 o
   3   3  21       30.79       34.10      4.71 o
   4   3  21        0.11       11.92      4.32 o
   5   3  21        0.00       -2.93      4.48 o
 -12   4  21       14.62       16.35      4.37 o
 -11   4  21        1.91       -1.10      3.75 o
 -10   4  21        1.45        2.99      3.51 o
  -9   4  21       19.54       19.37      3.44 o
  -8   4  21        0.59       -2.32      3.31 o
  -7   4  21        1.05        3.02      3.06 o
  -6   4  21        0.55        0.49      3.01 o
  -5   4  21        2.26       -2.81      2.81 o
  -4   4  21        2.25        2.69      2.95 o
  -3   4  21        0.73       -3.01      3.21 o
  -2   4  21        5.85        9.42      3.27 o
  -1   4  21        4.09       -1.43      3.08 o
   0   4  21       47.64       63.46      4.57 o
   1   4  21        7.00        1.13      3.51 o
   2   4  21       11.55       15.15      3.89 o
   3   4  21        0.51       -0.06      3.59 o
   4   4  21        0.04        1.25      3.96 o
   5   4  21        0.36        5.04      4.13 o
 -12   5  21        3.87       22.37      8.74 o
 -11   5  21        0.14       -5.76      7.20 o
 -10   5  21       21.33       31.47      5.64 o
  -9   5  21       24.49       25.82      4.56 o
  -8   5  21        0.02       -2.51      3.42 o
  -7   5  21        5.49        3.73      3.07 o
  -6   5  21       49.36       60.91      4.34 o
  -5   5  21        0.98       -2.77      2.77 o
  -4   5  21        8.52        1.91      2.80 o
  -3   5  21       96.62       96.20      5.00 o
  -2   5  21        9.75       13.29      4.02 o
  -1   5  21        7.56        6.06      3.16 o
   0   5  21        1.12       -3.24      3.84 o
   1   5  21        7.20        8.63      5.27 o
   2   5  21        0.91        7.69      5.07 o
   3   5  21       20.50       27.08      4.77 o
   4   5  21       46.51       66.89     10.71 o
 -11   6  21       35.13       34.31     14.18 o
 -10   6  21        0.97        0.51      8.33 o
  -9   6  21        2.59       -2.92      6.26 o
  -8   6  21        6.75        4.62      5.19 o
  -7   6  21       14.92       15.21      7.14 o
  -6   6  21        4.64       -2.70      6.07 o
  -5   6  21       14.55       12.25      5.77 o
  -4   6  21        0.77       -4.86      5.21 o
  -3   6  21        0.22       -4.92      5.19 o
  -2   6  21       12.36       12.10      5.74 o
  -1   6  21        5.27       12.80      6.91 o
   0   6  21        3.81       -4.28      5.92 o
   1   6  21        1.34        4.97      6.52 o
   2   6  21        0.81       -5.89     10.44 o
   3   6  21       41.57       65.90     10.18 o
   4   6  21        1.85       -5.91     10.06 o
 -10   7  21       56.21       76.53     10.25 o
  -9   7  21        0.44       -7.42      7.42 o
  -8   7  21        3.19        1.43      6.53 o
  -7   7  21        2.36        3.33      5.22 o
  -6   7  21       32.75       35.89      6.75 o
  -5   7  21        5.61       -2.38      5.45 o
  -4   7  21        8.91       15.41      5.95 o
  -3   7  21        3.62        0.60      5.37 o
  -2   7  21        0.14       -5.72      5.72 o
  -1   7  21       35.62       30.65      6.55 o
   0   7  21        0.07       12.76      6.95 o
   1   7  21        0.09       -2.66      6.55 o
   2   7  21        3.58       -2.29      6.74 o
   3   7  21        0.95       -6.10      6.10 o
  -9   8  21        1.23       -4.36      6.16 o
  -8   8  21       11.66       14.88     12.17 o
  -7   8  21        5.06        5.73      6.13 o
  -6   8  21       13.86       10.61      5.11 o
  -5   8  21        8.57       16.95      6.41 o
  -4   8  21        4.59        2.85      5.71 o
  -3   8  21        0.09       -5.44      5.44 o
  -2   8  21       20.77       25.18      6.67 o
  -1   8  21        5.18        8.03      6.16 o
   0   8  21       11.20       29.65      7.61 o
   1   8  21        3.54        2.35      6.35 o
   2   8  21        5.50        9.45     10.83 o
  -7   9  21        2.95        3.55      5.95 o
  -6   9  21       15.65       14.87      5.82 o
  -5   9  21        0.92        5.97      4.83 o
  -4   9  21       11.36        4.78      5.99 o
  -3   9  21        0.24       -5.45      5.45 o
  -2   9  21        5.63        9.08      5.95 o
  -1   9  21        0.24        5.18      5.68 o
   0   9  21        0.25        1.17      5.75 o
  -4  10  21       29.53       45.88     10.49 o
  -3  10  21        1.96        2.07      8.07 o
 -12   0  22       24.64       20.58      8.85 o
 -10   0  22       12.98       12.73      8.55 o
  -8   0  22       85.43      101.70      8.55 o
  -6   0  22       37.18       32.63      6.62 o
  -4   0  22       38.67       33.29      6.56 o
  -2   0  22       19.07        8.94      6.33 o
   0   0  22        2.57        0.49      6.11 o
   2   0  22        0.04       -6.78      6.78 o
   4   0  22        2.45       -7.10      7.84 o
 -12   1  22        0.50        8.73      5.21 o
 -11   1  22       11.67        2.57      3.84 o
 -10   1  22       33.04       43.03      5.07 o
  -9   1  22        2.96        0.11      3.76 o
  -8   1  22        0.69       -1.05      3.47 o
  -7   1  22      105.21      134.66      5.67 o
  -6   1  22       67.25       68.99      4.68 o
  -5   1  22        7.02        5.46      3.48 o
  -4   1  22        0.38        4.85      3.74 o
  -3   1  22        3.78        0.89      3.34 o
  -2   1  22        5.56       -2.96      3.52 o
  -1   1  22        0.16       -0.63      4.06 o
   0   1  22        2.50        2.18      3.75 o
   1   1  22        0.37       -0.48      4.12 o
   2   1  22        8.03       -1.03      4.10 o
   3   1  22        6.30       -0.91      7.73 o
   4   1  22        1.73       -5.23      5.23 o
 -12   2  22        1.30        4.66      5.59 o
 -11   2  22        6.45        8.87      4.99 o
 -10   2  22        6.65        6.68      3.56 o
  -9   2  22       13.81       15.34      4.08 o
  -8   2  22        0.36       -3.57      3.57 o
  -7   2  22       17.19       26.29      3.81 o
  -6   2  22       26.55       24.38      3.81 o
  -5   2  22        0.01       -3.04      3.04 o
  -4   2  22       21.82       25.41      3.57 o
  -3   2  22        2.51       -0.43      3.08 o
  -2   2  22       44.26       38.74      3.91 o
  -1   2  22        1.54       -0.79      3.61 o
   0   2  22        0.63       -3.17      3.77 o
   1   2  22        6.10       -0.18      4.07 o
   2   2  22        8.99        5.85      4.54 o
   3   2  22        1.32       -6.77      6.77 o
   4   2  22       17.59       37.04      6.53 o
 -12   3  22       43.14       54.14      6.73 o
 -11   3  22        0.15       -3.26      4.29 o
 -10   3  22        0.69       -3.25      3.25 o
  -9   3  22        7.45        8.34      3.87 o
  -8   3  22       22.70       28.52      4.09 o
  -7   3  22        3.14       -3.47      3.47 o
  -6   3  22       16.80       26.74      3.67 o
  -5   3  22        5.30        3.28      3.01 o
  -4   3  22        4.98       -1.13      3.03 o
  -3   3  22       11.60       15.79      3.12 o
  -2   3  22        7.64        9.79      3.32 o
  -1   3  22       16.77        9.34      3.97 o
   0   3  22       16.74        7.37      4.06 o
   1   3  22       11.06        9.15      4.10 o
   2   3  22        1.24       -1.34      4.08 o
   3   3  22        0.88       -0.93      5.00 o
   4   3  22       64.49       88.93      6.24 o
 -11   4  22        6.19        9.88      4.18 o
 -10   4  22        2.25       -2.21      3.46 o
  -9   4  22       23.70       29.66      3.73 o
  -8   4  22       14.85       10.40      3.69 o
  -7   4  22       17.48       16.42      4.62 o
  -6   4  22        1.38        2.04      3.39 o
  -5   4  22       43.83       46.83      4.10 o
  -4   4  22        0.00       -1.97      3.30 o
  -3   4  22        3.46        1.35      3.40 o
  -2   4  22        0.19       -3.39      3.39 o
  -1   4  22       29.30       31.74      3.86 o
   0   4  22        8.97        2.69      3.44 o
   1   4  22       27.06       37.91      4.46 o
   2   4  22       31.91       43.28      4.73 o
   3   4  22       48.05       48.39      5.34 o
   4   4  22       10.89        8.00      4.99 o
 -11   5  22       45.02       64.50     10.94 o
 -10   5  22        4.11       -0.95      7.53 o
  -9   5  22        5.07       10.83      6.18 o
  -8   5  22        0.05       -4.17      4.17 o
  -7   5  22        1.72        3.24      4.61 o
  -6   5  22       56.57       76.55      9.61 o
  -5   5  22        1.80        2.16      3.91 o
  -4   5  22        0.35       -1.63      3.15 o
  -3   5  22        0.58       -3.74      3.74 o
  -2   5  22        0.63       -0.52      4.82 o
  -1   5  22       11.52        8.29      5.10 o
   0   5  22        0.09        2.41      5.16 o
   1   5  22        5.55       -4.73      4.73 o
   2   5  22        0.00       -4.95      4.95 o
   3   5  22        0.21       -5.34      7.15 o
 -10   6  22       17.90       20.63     11.03 o
  -9   6  22        3.70       -0.40      7.06 o
  -8   6  22        2.70       -2.82      6.40 o
  -7   6  22        4.97        2.67      6.68 o
  -6   6  22        7.07       16.94      7.22 o
  -5   6  22        4.74        4.08      6.37 o
  -4   6  22        7.18        6.75      6.75 o
  -3   6  22       10.10       12.93      8.29 o
  -2   6  22        0.52       -5.56      5.56 o
  -1   6  22        7.51       26.72      9.13 o
   0   6  22        0.00        3.93      7.08 o
   1   6  22        0.62       -5.30      6.52 o
   2   6  22        3.53        4.78      7.15 o
  -9   7  22       14.82       16.26      8.29 o
  -8   7  22        1.60        4.19      6.70 o
  -7   7  22        0.05       11.84      5.95 o
  -6   7  22       24.46       32.55      8.38 o
  -5   7  22        0.37        1.67      6.43 o
  -4   7  22        4.86       10.14      7.08 o
  -3   7  22        2.82        2.22      6.71 o
  -2   7  22        3.98        1.41      6.62 o
  -1   7  22        9.12       12.70     12.28 o
   0   7  22        2.94        3.34      9.54 o
   1   7  22        1.05       -5.98      5.98 o
  -8   8  22       25.18       15.76      7.53 o
  -7   8  22       12.34       17.46      7.35 o
  -6   8  22        4.79       -1.00      5.10 o
  -5   8  22        1.83       -4.28      6.32 o
  -4   8  22        3.32       -4.55      6.17 o
  -3   8  22        0.01       -6.22      6.22 o
  -2   8  22        0.36       -1.51      6.67 o
  -1   8  22        4.17        5.71      6.65 o
   0   8  22        0.02        2.41      6.44 o
  -5   9  22       21.67       31.85     10.27 o
  -4   9  22        5.04        6.88      6.08 o
  -3   9  22        0.05       -7.68      7.68 o
 -11   0  23       28.33       30.10      7.71 o
  -9   0  23        0.09       -7.29      7.29 o
  -7   0  23        9.82        6.05      6.14 o
  -5   0  23        0.55        1.88      5.63 o
  -3   0  23        0.09       -5.07      5.07 o
  -1   0  23        0.50        1.76      9.26 o
   1   0  23        0.12        0.58      7.76 o
   3   0  23       16.82       25.49     13.68 o
 -11   1  23        6.18       10.17      4.73 o
 -10   1  23        1.05       -0.38      5.16 o
  -9   1  23       10.78       10.47      4.75 o
  -8   1  23        3.83        1.13      3.95 o
  -7   1  23       28.76       36.74      4.65 o
  -6   1  23        7.49       -1.11      3.44 o
  -5   1  23        4.36       11.28      3.67 o
  -4   1  23        0.80       -3.35      3.35 o
  -3   1  23        1.42        0.13      3.35 o
  -2   1  23       11.89        5.75      4.07 o
  -1   1  23       56.56       61.18      5.80 o
   0   1  23       11.24       14.33      4.42 o
   1   1  23        0.23       -4.14      4.53 o
   2   1  23        2.12       -5.12      5.12 o
   3   1  23        2.80        3.90      5.40 o
 -11   2  23        3.31        0.56      4.71 o
 -10   2  23        0.64       -3.15      4.61 o
  -9   2  23       17.41       17.74      4.80 o
  -8   2  23        7.53        7.92      3.94 o
  -7   2  23        1.48        5.71      3.89 o
  -6   2  23        0.52       -3.62      3.62 o
  -5   2  23        0.24       -3.15      3.59 o
  -4   2  23       10.58       17.83      4.16 o
  -3   2  23        9.12        3.31      3.86 o
  -2   2  23       47.95       47.13      6.03 o
  -1   2  23       24.47       19.51      4.97 o
   0   2  23       13.56        9.83      4.35 o
   1   2  23        0.41       -4.02      4.02 o
   2   2  23        3.33        0.20      5.39 o
   3   2  23       28.96       35.00      6.63 o
 -11   3  23       21.87       21.98      5.03 o
 -10   3  23        0.42       -1.43      3.82 o
  -9   3  23        3.93       -2.24      3.82 o
  -8   3  23       17.19       18.25      4.19 o
  -7   3  23        0.01       -0.83      3.66 o
  -6   3  23        2.02       -3.45      3.53 o
  -5   3  23       18.85       18.59      4.03 o
  -4   3  23       13.57       18.11      3.97 o
  -3   3  23        0.03       -3.84      3.84 o
  -2   3  23       18.05       15.58      3.89 o
  -1   3  23        4.48        1.30      3.99 o
   0   3  23        1.67       -1.82      4.34 o
   1   3  23        0.97       -3.92      3.92 o
   2   3  23        9.91        8.32      4.56 o
   3   3  23        0.07       -4.28      4.98 o
 -10   4  23        1.27        0.00      3.67 o
  -9   4  23       14.11       18.16      3.86 o
  -8   4  23        1.22        0.05      3.54 o
  -7   4  23        0.90       -1.81      3.47 o
  -6   4  23        8.25        5.05      3.64 o
  -5   4  23        5.16       10.53      3.60 o
  -4   4  23        4.45       10.28      3.63 o
  -3   4  23        2.25       -3.43      3.43 o
  -2   4  23        3.52        2.06      3.67 o
  -1   4  23        9.58       15.01      3.96 o
   0   4  23        1.54        1.16      3.68 o
   1   4  23        1.63        0.95      3.98 o
   2   4  23        9.92        3.51      4.17 o
 -10   5  23        0.63       -6.80      6.80 o
  -9   5  23        2.73       -3.40      5.67 o
  -8   5  23       28.61       38.43      9.58 o
  -7   5  23        0.35       -4.59      4.59 o
  -6   5  23        4.06        5.58      4.82 o
  -5   5  23       20.14       27.40      5.51 o
  -4   5  23        2.50       15.03      5.32 o
  -3   5  23       15.22       20.32      5.47 o
  -2   5  23        0.22        5.06      7.92 o
  -1   5  23        4.02        5.42      7.82 o
   0   5  23        2.30        6.70      5.25 o
   1   5  23        5.32        2.60      7.68 o
  -9   6  23        5.33       13.14      7.76 o
  -8   6  23        5.73       17.64      8.12 o
  -7   6  23        8.41       10.39      7.53 o
  -6   6  23        6.12        4.46      7.22 o
  -5   6  23        6.01       26.02      8.33 o
  -4   6  23        0.21        0.52     10.25 o
  -3   6  23        0.03       -4.59      6.70 o
  -2   6  23        6.28       10.13      7.39 o
  -1   6  23        4.29       -0.37     11.03 o
   0   6  23       39.46       45.17      9.33 o
   1   6  23        0.20       -9.28      9.28 o
  -7   7  23        0.30        5.20      5.40 o
  -6   7  23        0.08        1.29     10.06 o
  -5   7  23       26.44       21.29      8.04 o
  -4   7  23        2.23        4.96      7.13 o
  -3   7  23        0.01       -1.01     10.55 o
  -2   7  23        4.48        1.79      6.63 o
  -1   7  23       13.54       28.38      7.87 o
  -4   8  23        1.15       21.84     11.78 o
 -10   0  24        6.68        3.99      8.84 o
  -8   0  24        6.40        8.48      8.60 o
  -6   0  24        2.19        8.95      7.88 o
  -4   0  24        0.14        2.57      7.51 o
  -2   0  24        0.05       13.19      8.10 o
   0   0  24        0.01       -1.57      7.66 o
   2   0  24        1.03        5.48     12.39 o
 -10   1  24       10.65        4.86      6.44 o
  -9   1  24        4.66       -4.84      4.84 o
  -8   1  24       23.32       43.07      6.75 o
  -7   1  24      128.03      139.74      7.45 o
  -6   1  24        0.62        0.57      4.61 o
  -5   1  24        3.07        5.19      4.21 o
  -4   1  24       12.61       13.89      4.34 o
  -3   1  24        3.17        0.93      4.80 o
  -2   1  24       15.57       18.51      4.83 o
  -1   1  24        0.01        6.06      5.57 o
   0   1  24        0.38        1.22      4.92 o
   1   1  24        0.23       -4.57      4.57 o
   2   1  24        6.43       -1.47      5.26 o
 -10   2  24       20.05       22.67      5.68 o
  -9   2  24        1.41        5.01      5.43 o
  -8   2  24        0.20       -2.67      6.78 o
  -7   2  24        5.67       10.92      4.50 o
  -6   2  24        0.18       -1.57      3.79 o
  -5   2  24        9.19        7.09      4.06 o
  -4   2  24        4.65        4.86      3.95 o
  -3   2  24       21.57       21.60      4.34 o
  -2   2  24        0.08        1.24      4.02 o
  -1   2  24        9.57        4.87      4.49 o
   0   2  24        0.00       -5.81      5.81 o
   1   2  24        3.58       -5.07      5.07 o
   2   2  24        1.63       -1.29     10.01 o
 -10   3  24        1.70        0.76      5.54 o
  -9   3  24        4.97        0.77      5.03 o
  -8   3  24        1.04       -1.95      4.30 o
  -7   3  24       22.35       26.65      4.35 o
  -6   3  24        4.27       -3.70      3.70 o
  -5   3  24       11.54       13.00      4.01 o
  -4   3  24        1.21        0.03      3.73 o
  -3   3  24        3.83        5.50      3.71 o
  -2   3  24       25.23       38.07      4.52 o
  -1   3  24        0.00       -4.00      4.00 o
   0   3  24        0.00       -4.16      4.16 o
   1   3  24        2.14       -4.36      4.36 o
  -9   4  24        0.17       -3.58      3.58 o
  -8   4  24        8.25       10.86      4.14 o
  -7   4  24        3.98        6.40      4.10 o
  -6   4  24       15.50       15.82      4.62 o
  -5   4  24        1.36       -3.79      3.79 o
  -4   4  24       40.36       60.16      5.34 o
  -3   4  24       10.47        5.22      4.01 o
  -2   4  24        1.72        4.71      3.96 o
  -1   4  24       24.95       26.60      4.48 o
   0   4  24       13.36       14.60      4.11 o
   1   4  24        1.03        0.97      4.43 o
  -8   5  24        3.16       -3.28      7.48 o
  -7   5  24       19.39       24.75      8.95 o
  -6   5  24        6.82        2.70      7.64 o
  -5   5  24        2.87        6.09      4.95 o
  -4   5  24       10.25        2.84      7.26 o
  -3   5  24        6.09       11.89      7.18 o
  -2   5  24        0.87        1.94      7.62 o
  -1   5  24        1.12        6.67      7.57 o
   0   5  24        4.16       -2.20     11.05 o
  -7   6  24        4.86        8.03     12.26 o
  -6   6  24       55.91       81.15     10.98 o
  -5   6  24        1.46       -1.24      7.13 o
  -4   6  24        0.07       -0.43      7.73 o
  -3   6  24        0.10       -4.05      6.80 o
  -2   6  24       10.02        6.37      7.53 o
  -9   0  25        0.00       -5.22      7.98 o
  -7   0  25       52.72       58.68     16.10 o
  -5   0  25       49.88       72.78     11.49 o
  -3   0  25       12.52        3.51      8.29 o
  -1   0  25        0.07       -6.34      6.34 o
  -9   1  25       16.15       14.05     10.15 o
  -8   1  25        0.00       -5.71      5.71 o
  -7   1  25       35.16       49.84      7.04 o
  -6   1  25       19.46       38.38      6.22 o
  -5   1  25       10.45       11.42      5.43 o
  -4   1  25        2.71        6.24      5.15 o
  -3   1  25        1.52       -7.05      7.05 o
  -2   1  25       13.00       21.25      5.78 o
  -1   1  25        0.25        1.12      5.08 o
   0   1  25        0.35       -4.99      4.99 o
  -9   2  25       23.27       24.25      8.77 o
  -8   2  25       11.36       17.99      5.97 o
  -7   2  25        0.03       -4.84      4.84 o
  -6   2  25       15.35       31.35      6.33 o
  -5   2  25        4.83       -1.06      5.30 o
  -4   2  25        0.23       -0.54      5.35 o
  -3   2  25        3.95       -3.45      6.62 o
  -2   2  25       12.88        1.08      5.64 o
  -1   2  25        1.68       -0.94      5.19 o
   0   2  25        0.01        1.31      7.01 o
  -8   3  25        0.01       -0.69      4.69 o
  -7   3  25        6.62        7.70      4.60 o
  -6   3  25        1.46        4.08      4.53 o
  -5   3  25        1.35        3.06      4.45 o
  -4   3  25        0.91       -4.28      4.28 o
  -3   3  25        7.30       -0.87      4.31 o
  -2   3  25        2.91       -1.60      4.18 o
  -1   3  25        8.65       11.22      4.87 o
  -7   4  25        6.78       10.45      4.29 o
  -6   4  25        0.02        0.63      4.09 o
  -5   4  25        0.55        2.42      4.10 o
  -4   4  25        7.68        3.06      4.15 o
  -3   4  25        6.38        8.61      4.28 o
  -2   4  25       14.32       21.49      4.55 o
  -4   5  25        0.07        1.68     11.91 o
  -6   0  26        2.98       -2.75      7.94 o
  -4   0  26       13.38       35.56     10.25 o
  -6   1  26        2.15       -0.50      9.25 o
  -5   1  26        1.51       -1.43      5.69 o
  -4   1  26        0.00        1.10      5.17 o
  -3   1  26        9.29       24.12     10.15 o
  -6   2  26       21.18       20.72     15.49 o
  -5   2  26        1.11        6.83      8.63 o
  -4   2  26        0.18        4.25     16.36 o
  -3   2  26        5.43       10.44     12.17 o
 
